# Supplementary material for: Accurate and Efficient Description of Acidic Zeolites with Plane‐Wave Density Functional Theory Using Range‐Separated Hybrid Functionals
Source: Chemphyschem. 2025 Jun 30;26(15):e202500147. doi: 10.1002/cphc.202500147 (PMC12321285; doi:10.1002/cphc.202500147)
Supplement: Supplementary file 1 — Supplementary Material [file CPHC-26-e202500147-s001.zip]

Archive with 5 entries (5 files):
- get_results.py
- results.csv
- structures.txt
- total_energies.csv
- cphc202500147-sup-0001-SuppData-S1.pdf
