# Supplementary material for: Accurate and Efficient Description of Acidic Zeolites with Plane‐Wave Density Functional Theory Using Range‐Separated Hybrid Functionals
Source: Chemphyschem. 2025 Jun 30;26(15):e202500147. doi: 10.1002/cphc.202500147 (PMC12321285; doi:10.1002/cphc.202500147)
Supplement: Supplementary file 1 — Supplementary Material [file CPHC-26-e202500147-s001.zip › get_results.py]

#! /usr/bin/env python
ev2kj_mol = 96.48530898
## read data from csv file
etot={}
imeth={}
i=0
for line in open('total_energies.csv'):
  lsplit=line.split('\n')[0].split(',')
  i+=1
  if i==1:
    nmethods = len(lsplit)-1
    methods=[lsplit[j] for j in range(1,nmethods+1)]
    for meth,j in zip(methods,list(range(1,nmethods+1))):
      etot[meth]={}
      imeth[meth]=j
  if i>1:
    struct=lsplit[0]
    for meth,j in zip(methods,list(range(1,nmethods+1))):
      etot[meth][struct]=float(lsplit[j])*ev2kj_mol
## for clustermodel results: add PBC-cluster difference based on WB97M-D4
    pbc2cluster=etot['PBC:$\mathrm{\\omega}$B97M-D4/400eV'][struct]-etot['cluster:$\mathrm{\\omega}$B97M-D4/400eV'][struct]
    for meth,j in zip(methods,list(range(1,nmethods+1))):
      if 'cluster' in meth:
        etot[meth][struct] += pbc2cluster

# get reaction energies
react={}
react['A1']=[['1','ZOH_MeOH'],['-1','ZOH'],['-1','MeOH']]
react['A2']=[['1','ZOH_DME'],['-1','ZOH'],['-1','DME']]
react['A3']=[['1','ZOH_NH3'],['-1','ZOH'],['-1','NH3']]
react['A4']=[['1','ZOH_CO'],['-1','ZOH'],['-1','CO']]
react['A5']=[['1','ZOH_isobutene'],['-1','ZOH'],['-1','i-butene']]
react['A6']=[['1','ZOH_toluene'],['-1','ZOH'],['-1','toluene']]
react['R1']=[['-1','ZOMe'],['1','ZOH_MeOH'],['-1','H2O']]
react['R2']=[['-1','Z_tert-butoxide'],['1','ZOH_isobutene']]
react['R3']=[['-1','ZO-_buteneH+'],['1','ZOH_isobutene']]
react['R4']=[['-1','ZO-_tolueneH+'],['1','ZOH_toluene']]
react['R5']=[['1','ZO-_HeptaMB+'],['1','H2O'],['-1','ZOH_HexaMB'],['-1','MeOH']]
react['R6']=[['1','ZOH_HMMC'],['-1','ZO-_HeptaMB+']]
react['B1']=[['1','TS_B1'],['-1','ZOH_MeOH']]
react['B2']=[['1','TS_B2'],['-1','ZOH_MeOH'],['-1','MeOH']]
react['B3']=[['1','TS_B3'],['-1','ZOMe'],['-1','MeOH']]
react['B4']=[['1','TS_B4'],['-1','ZOMe'],['-1','MeOH']]
react['B5']=[['1','TS_B5'],['-1','ZOH_MeOH'],['-1','MeOH']]
react['B6']=[['1','TS_B6'],['-1','ZOH_MeOH']]
react['B7']=[['1','TS_B7'],['-1','ZOH_DME']]
react['B8']=[['1','TS_B8'],['-1','ZOH'],['-1','CH4'],['-1','FA']]
react['B9']=[['1','TS_B9'],['-1','ZOH'],['-1','FA']]
react['B10']=[['1','TS_B10'],['-1','ZOMe'],['-1','CO']]
react['B11']=[['1','TS_B11'],['-1','ZOMe'],['-1','ketene']]
react['B12']=[['1','TS_B12'],['-1','ZOMe'],['-1','propene']]
react['B13']=[['1','TS_B13'],['-1','ZOH_MeOH'],['-1','propene']]
react['B14']=[['1','TS_B14'],['-1','ZOH_DME'],['-1','propene']]
react['B15']=[['1','TS_B15'],['-1','ZOMe'],['-1','n-butene']]
react['B16']=[['1','TS_B16'],['-1','ZOH'],['-1','2-pentene']]
react['B17']=[['1','TS_B17'],['-1','ZOMe'],['-1','benzene']]
react['B18']=[['1','TS_B18'],['-1','ZOH_MeOH'],['-1','benzene']]
react['B19']=[['1','TS_B19'],['-1','ZOH_DME'],['-1','benzene']]
react['B20']=[['1','TS_B20'],['-1','ZOH_HexaMB'],['-1','MeOH']]
react['B21']=[['1','TS_B21'],['-1','ZOH_HMMC'],['-1','MeOH']]
react['B22']=[['1','TS_B22'],['-1','ZOH_HMMC']]
react['B23']=[['1','TS_B23'],['-1','B23_reactant']]
react['B24']=[['1','TS_B24'],['-1','B24_reactant']]
#
ereact={}
err={}
for rea in react:
  ereact[rea]={}
  err[rea]={}
  for meth in methods:
    ereact[rea][meth]=0.0
    for stoich,struct in react[rea]:
      ereact[rea][meth] += float(stoich)* etot[meth][struct]
  for meth in methods:
    err[rea][meth] = ereact[rea][meth] -ereact[rea]['cluster:reference']
errlab={'':'Overall','A':'Adsorptions','R':'Reactions','B':'Barriers','IB':'Intrinsic Barriers','AB':'Apparent Barriers'}
iblist=['B'+str(i) for i in [1,6,7,22,23,24]]
ablist=['B'+str(i) for i in range(1,25) if 'B'+str(i) not in iblist]
mae={'':{},'A':{},'R':{},'B':{},'IB':{},'AB':{}}
mse={'':{},'A':{},'R':{},'B':{},'IB':{},'AB':{}}
xae={'':{},'A':{},'R':{},'B':{},'IB':{},'AB':{}}
for meth in methods:
  for typ in mae:
    tmae=0.0
    tmse=0.0
    tmax=0.0
    i=0
    for rea in react:
      if (typ == 'IB' and rea in iblist) or (typ == 'AB' and rea in ablist) or (typ in rea):
        i+=1
        tmae += abs(err[rea][meth])
        tmse +=     err[rea][meth] 
        tmax  = max(abs(err[rea][meth]),tmax)
    mae[typ][meth]=tmae/float(i)
    mse[typ][meth]=tmse/float(i)
    xae[typ][meth]=tmax
      
outl=[['Reaction energies (kJ/mol)']+methods]
for rea in react:
  outl+=[ [rea]+[str(ereact[rea][meth]) for meth in methods] ]
outl+=[['Individual errors (kJ/mol)']+methods]
for rea in react:
  outl+=[ [rea]+[str(err[rea][meth]) for meth in methods] ]
outl+=[['Mean absolute errors (kJ/mol)']+methods]
for error in errlab:
  outl+=[ [errlab[error]]+[str(mae[error][meth]) for meth in methods] ]
outl+=[['Mean signed errors (kJ/mol)']+methods]
for error in errlab:
  outl+=[ [errlab[error]]+[str(mse[error][meth]) for meth in methods] ]
outl+=[['Max abs errors (kJ/mol)']+methods]
for error in errlab:
  outl+=[ [errlab[error]]+[str(xae[error][meth]) for meth in methods] ]

for out in outl:
  print(','.join([str(x) for x in out]))
