# Supplementary material for: Accurate and Efficient Description of Acidic Zeolites with Plane‐Wave Density Functional Theory Using Range‐Separated Hybrid Functionals
Source: Chemphyschem. 2025 Jun 30;26(15):e202500147. doi: 10.1002/cphc.202500147 (PMC12321285; doi:10.1002/cphc.202500147)
Supplement: Supplementary file 1 — Supplementary Material [file CPHC-26-e202500147-s001.zip › results.csv]

Reaction energies (kJ/mol)	cluster:reference	cluster:RPA/cc-pVQZ	cluster:RPA/cc-pVTZ	cluster:MP2/CBS(34)	cluster:M06/TZVPP	cluster:M06/QZVPP	cluster:revM06/TZVPP	cluster:revM06/QZVPP	cluster:revM06/500eV	PBC:revM06/500eV	cluster:M06-2X/TZVPP	cluster:M06-2X/QZVPP	PBC:M06-SX/500eV	cluster:$\mathrm{\omega}$B97M-V/TZVPP	cluster:$\mathrm{\omega}$B97M-V/QZVPP	cluster:$\mathrm{\omega}$B97M-rV(6.2)/400eV	cluster:$\mathrm{\omega}$B97M-rV(7.1)/400eV	cluster:$\mathrm{\omega}$B97M-rV(8.5)/400eV	PBC:$\mathrm{\omega}$B97M-D3(BJ)/400eV	cluster:$\mathrm{\omega}$B97M-D4/TZVPP	cluster:$\mathrm{\omega}$B97M-D4/QZVPP	cluster:$\mathrm{\omega}$B97M-D4/400eV	PBC:$\mathrm{\omega}$B97M-D4/400eV	cluster:r$^2$SCAN0-D4/TZVPP	cluster:r$^2$SCAN0-D4/QZVPP	cluster:r$^2$SCAN0-D4/400eV	PBC:r$^2$SCAN0-D4/400eV	PBC:r$^2$SCAN0-rVV10/400eV	cluster:r$^2$SCAN35-D4/TZVPP	cluster:r$^2$SCAN35-D4/QZVPP	PBC:r$^2$SCAN35-D4/400eV	cluster:r$^2$SCAN50-D4/TZVPP	cluster:r$^2$SCAN50-D4/QZVPP	cluster:$\mathrm{\omega}$B97X-D/TZVPP	cluster:$\mathrm{\omega}$B97X-D/QZVPP	cluster:$\mathrm{\omega}$B97X-V/TZVPP	cluster:$\mathrm{\omega}$B97X-V/QZVPP	PBC:$\mathrm{\omega}$B97X-rV/500eV	cluster:$\mathrm{\omega}$B97X-D4/TZVPP	cluster:$\mathrm{\omega}$B97X-D4/QZVPP	cluster:$\mathrm{\omega}$B97X-D4/400eV	PBC:$\mathrm{\omega}$B97X-D4/400eV	PBC:$\mathrm{\omega}$B97X-D3(BJ)/400eV	cluster:$\mathrm{\omega}$B97-D4/QZVPP	PBC:$\mathrm{\omega}$B97-D4/500eV	cluster:HSE06-D4/400eV	cluster:HSE06-D3/400eV	PBC:HSE06-D3/400eV	cluster:HSE38-D3/400eV
A1	-92.17857327975798	-95.32889272272587	-105.61824915767647	-99.37657014944125	-88.23008926445618	-84.51131608331343	-92.9679749578936	-87.5308906220016	-90.1033862974491	-86.71095062570294	-100.98611821932718	-95.0995396123617	-80.66672782450541	-105.59240133850835	-99.65114280529087	-105.64201243433013	-99.62341034213	-92.83119097218582	-99.59974572548913	-101.01230765640503	-95.07103064848343	-97.63915451401863	-97.63915451401863	-103.62477544607827	-100.35391679807799	-105.31053120278057	-104.78411839866112	-105.5995283581833	-100.33539838908473	-97.14687876409153	-101.51423513673444	-95.86623993562534	-91.61274431447964	-101.26546553574735	-95.94319431349868	-105.6381780183292	-100.16930755949579	-107.61520198324342	-106.92991987656569	-101.52305105689447	-104.78209491306188	-105.07822589049829	-104.79815997594778	-96.44814364984632	-97.45312074775939	-107.20077740371607	-102.31250727465749	-101.65698425677328	-99.0421521995263
A2	-95.42782011843519	-101.71543026273139	-112.75408204452833	-102.60067784291459	-90.40338941465598	-87.26743014744716	-95.24841903074412	-89.33118008280871	-92.04090321939202	-87.79307003031954	-100.5374462531181	-94.24302634748165	-80.43195784098225	-111.18364444066538	-105.47867201233748	-113.05832219583453	-104.91545998211313	-95.64047774695473	-104.41095285277424	-105.28919545561075	-99.55590310745174	-101.71807736805704	-101.71807736805704	-105.31085025763605	-102.31359321891796	-106.48289832498358	-106.0829244447823	-106.16425880134375	-102.3311343715759	-99.36437458073488	-103.372076098246	-98.24004040466389	-93.6527786590159	-109.3624892240623	-103.90465375914937	-112.01368171686772	-106.75941875443095	-114.6812466600968	-113.97496390604647	-108.77122517389944	-111.37569973444988	-110.56569087206117	-110.50460121834021	-101.53023652621778	-101.98006508266553	-108.51885250333089	-103.20789711875568	-102.43768548585012	-101.29429723174417
A3	-134.81175025369157	-133.15683823934523	-137.98285792570096	-143.34285731913405	-122.94798698753584	-120.05364214486326	-129.9342272542999	-125.89129702743958	-130.85042904983584	-129.43358603334264	-135.1081180938927	-129.64991903325426	-123.08795759970008	-141.25247144157765	-136.48795061683632	-141.09069373442026	-136.8054868824329	-132.03283817916167	-138.72342507641451	-140.0239128106332	-135.23330966988578	-137.81261162628516	-137.81261162628516	-140.97703971312148	-138.19799878186313	-142.3651048696297	-143.0674905534147	-143.23874360117134	-137.75915969142807	-135.02455288125202	-140.24930519518966	-133.38766436831793	-129.81690823254758	-142.29220999969402	-137.63507266974193	-142.7344434406259	-138.35059867758537	-146.630644114573	-145.20112213859102	-140.84098804619862	-143.47347290250946	-144.2236904278534	-141.8169100370269	-141.32610365306027	-144.08803039347276	-147.00981087961054	-143.82155818687033	-143.80993277092512	-139.7954906128748
A4	-33.647633518557996	-29.803007370850537	-31.96921665663831	-37.76512729219394	-32.73359869298292	-31.405067079351284	-32.05866290000267	-30.342178486229386	-30.40464795389562	-28.4841989816141	-30.917771283886395	-29.0110065494664	-27.19949033856028	-38.11911832343321	-36.35404658463085	-38.52677933413071	-35.18702044660881	-31.376851294560367	-36.032082607793654	-37.07851798145566	-35.296293256862555	-35.07921305105208	-35.07921305105208	-39.368708877358586	-38.907088786771055	-39.18667818171616	-38.23959206024142	-37.67964548199916	-38.26193042163504	-37.83131093700649	-37.128776959868446	-36.79984653770225	-35.673664883652236	-35.50903560622828	-33.716043126769364	-39.48600349103799	-37.853647072042804	-41.08255014488668	-41.26971871807473	-39.64786742051365	-39.427890122788085	-39.437084127722756	-40.22081090479924	-37.98355261335382	-38.37192028183881	-42.41760950018261	-37.87737785065519	-37.4278535602873	-36.933107971812206
A5	-66.17355311871506	-69.11831522994908	-78.47544995305361	-74.77239805931458	-71.54270710394485	-67.16802703059511	-66.85318501462461	-61.646876570535824	-64.36189210465818	-58.59284488710546	-65.70463627233403	-60.44586287176935	-54.484993470638074	-86.41233657579869	-81.61447542498354	-88.41652002037881	-79.23709008129663	-68.70059523618329	-81.0293861905302	-79.86791281937622	-75.07370134053053	-75.00640088170348	-75.00640088170348	-81.16389829880791	-79.13789843028644	-80.41659110072396	-78.45100121343239	-76.06589919463477	-77.99272561416728	-75.94779563084012	-75.38564172036058	-73.65488366386853	-69.78692525229417	-89.18384892173344	-84.31187013618182	-85.57562697079265	-81.1793423127965	-92.4045911621779	-85.75893398869084	-81.43347164784791	-81.74879231946397	-81.76966756656111	-86.32692944743394	-78.65815670217853	-78.84705283292897	-85.10337195796546	-79.26958626037413	-77.81188576768909	-76.85333554286353
A6	-61.234728702344	-66.97135451249778	-82.31824946543202	-73.26199210470077	-68.46854103473015	-62.703541314578615	-63.27053239836823	-56.34371485118754	-59.27783347555305	-51.65124117269079	-60.26674933824688	-53.382470190292224	-46.59741208743799	-86.83788163738791	-80.39510823728051	-89.70771949849313	-75.49120260496602	-59.2043821044108	-79.53500339284437	-79.660833039321	-73.24895452719647	-72.46561368903349	-72.46561368903349	-75.00563567026984	-72.7959822693374	-71.15932854019411	-71.60175372519552	-67.5988434481751	-71.78282111417502	-69.56164885160979	-68.28462257231331	-67.36255083617289	-62.29565281455871	-87.58216174412519	-81.10144007659983	-83.01493064733222	-76.9871152859414	-92.73568339447775	-87.35345882340334	-81.4684375039069	-80.47511661610406	-81.04312326044237	-87.91440995492303	-79.96584478579462	-80.6743815864993	-75.66127499391587	-62.028883860100905	-62.581708690795494	-61.9295609181645
R1	-79.67809878839762	-80.52343612138066	-88.19424686106504	-84.42029851942789	-79.59499010836589	-76.81505133846076	-84.7790127627377	-80.59630042884964	-81.74699119564639	-80.6494878295266	-89.30564918147866	-84.25154265394667	-77.15749345660583	-91.09082282282179	-85.25202566944063	-89.22738431302241	-86.62362597578726	-83.68852647410552	-87.02957888582887	-90.17868426156929	-84.34672431863146	-86.78886294361604	-86.78886294361604	-97.58677183277905	-94.41390096844407	-98.50094350261952	-99.01834450086403	-99.04795396222426	-95.98068894079188	-92.959580834402	-97.41130545636588	-93.94016580525204	-90.59150227429927	-92.7248627859226	-88.3533229410823	-92.89259467314696	-87.66516619952745	-89.29614711921022	-86.94998343574116	-81.76271166227525	-85.23865470218061	-85.82590079899455	-85.2774973357914	-87.08990621764679	-87.53704757365904	-99.65169438016255	-100.2613485199463	-100.3706324689415	-98.74761752320683
R2	-46.48885643482208	-37.48343864828348	-29.616875857114792	-44.330893248319626	-40.34945663064718	-44.12894815951586	-47.250384479761124	-49.06207753717899	-50.79040698206518	-50.444767642446095	-31.851030580699444	-32.74728562682867	-52.82266737931059	-38.5482277572155	-39.38542948663235	-45.032117429131176	-49.43284035247052	-54.03747243320686	-47.15289730831864	-44.37173721194267	-45.125175811350346	-49.57573992808466	-49.57573992808466	-51.6421670243144	-52.20728136599064	-53.1266012841952	-48.44318118511001	-41.615982683506445	-52.818057499825954	-53.334645226597786	-49.012547747348435	-54.311691619455814	-55.425985246896744	-54.23580230027437	-55.60775635391474	-36.552720941603184	-37.75130811333656	-23.809967223234707	-24.60106037557125	-25.697482898831367	-27.954156332067214	-26.67071504276828	-29.75517680030316	-32.944225549697876	-32.41272190626478	-56.034440814633854	-68.45321851668996	-64.95755715000269	-67.35329274830292
R3	-55.44316963106394	-57.87321251630783	-60.217233933508396	-61.38578683882952	-33.76469376683235	-34.702884413301945	-46.35151617974043	-47.064274318516254	-45.49327190942131	-45.02033462599502	-49.1076755002141	-49.88938591629267	-43.915744757745415	-39.743029959499836	-39.91181626915932	-39.946022743184585	-40.49034268409014	-41.078864474751754	-44.23696268355707	-42.73756827414036	-42.96899775415659	-43.10180515513639	-43.10180515513639	-42.38358819484711	-42.92137939482927	-40.198230304173194	-38.84348568052519	-37.55174166186771	-45.068701043725014	-45.6409569978714	-41.199415712530026	-48.45441082865	-49.08665169775486	-37.57981861382723	-38.16294614225626	-36.51808427274227	-36.77823577821255	-36.6057070667448	-39.84655836224556	-40.15711272507906	-37.78658214840107	-37.952016403723974	-40.136462482769275	-31.71375511586666	-30.39902860476286	-41.994003483618144	-41.75879291651654	-42.08235793239146	-45.402619466156466
R4	-123.9681285917759	-107.33647315949202	-110.60052350908518	-145.58915399760008	-129.51473523676395	-128.92347788065672	-138.96405711770058	-139.7321598753333	-135.1304144897149	-135.3085832511424	-142.1121236756444	-143.76842661201954	-137.06262248806888	-121.87479744851589	-122.09066440165043	-121.47092851172783	-119.0366118849779	-116.40603352637845	-125.92373512435006	-123.24811097979546	-123.55607613176107	-123.08263786596945	-123.08263786596945	-131.78350827097893	-133.25932562351227	-128.4467891191598	-126.91613669128856	-128.20798139600083	-136.40404824912548	-138.02961272746325	-130.47737085161498	-142.56928969919682	-143.74508644640446	-121.88921106606722	-122.93757007271051	-113.86056748777628	-114.27370074391365	-111.10806761847925	-124.58231215178967	-125.12758469581604	-122.25488749548094	-122.98876613276661	-125.6140886816429	-122.25178961455822	-121.18526210181881	-120.72648442012724	-114.55145003990037	-114.97862017144507	-124.78663573783706
R5	-39.92069373943377	-48.006661638617516	-50.25778169394471	-37.81005255051423	-42.21027454221621	-41.12975975865265	-30.372630705009215	-27.676779129367787	-34.576248202798524	-32.930590331371604	-24.70709529472515	-22.698393230268266	-32.67264940089581	-47.83115020929836	-46.85417400993174	-51.07154451044585	-45.38268482110266	-38.99321153332562	-44.79676562198824	-41.176108752784785	-40.20283144159475	-41.889580227417355	-41.889580227417355	-34.218226633092854	-33.44263232155936	-36.61559064079893	-38.69528077544328	-40.389063916281884	-28.071357278211508	-27.115711025951896	-33.19917654178653	-19.78849683748558	-17.533104201662354	-45.59226927958662	-43.55209751293296	-46.973679227230605	-45.73930972791277	-53.59391208323996	-44.698738962819334	-43.49119405064266	-45.59047886894405	-45.16848392997417	-44.58527561383016	-43.780852142721415	-45.85763026276618	-40.883459667904845	-37.400942450165985	-37.67064050812405	-29.14955259604494
R6	68.99176070094109	77.75890196114779	77.19648054987192	74.88728958368301	82.94487319886684	80.98100955784321	74.41747652739286	72.88694216310978	75.00296149621136	74.65658942359732	65.46752163767815	64.19116787612438	76.62174044630956	81.58077636361122	80.69029334932566	80.54101561245625	81.0524263442203	81.61365823005326	79.51107407134259	81.87312622368336	80.97056470811367	80.85740349328262	80.85740349328262	86.94003142416477	85.4878846257925	88.51200152555248	88.60644678396056	88.25187504189671	82.582241140306	81.0260407552123	84.91034159928677	76.36005014926195	74.78899067640305	85.41009648889303	83.5622653067112	87.13579742610455	85.93309251219034	87.82213429996045	85.95582052320242	84.72635136544704	86.21338483452564	85.37615343672223	83.52732330030994	79.56398095190525	82.22364273585845	89.46045204409165	90.18295971868793	89.97813326383766	83.53192633655271
B1	134.50885699689388	132.4956750050187	136.77385354042053	140.23269400000572	142.4262167289853	140.69942476600409	147.38210859894753	145.7019146680832	144.5817446250876	145.1785595114634	151.98648749291897	149.9429624080658	142.3202603860409	138.50538214296103	136.79275503754616	137.81137145881075	138.28037110812147	138.76273590244818	135.56428668729495	138.18900720775127	136.5622996687889	137.36503226778586	137.36503226778586	146.6353274360299	145.59524311870337	145.22894821316004	146.1381740057841	145.6871123483288	151.6246793717146	150.62914320081472	151.6824002872745	158.23545246571302	157.31592771410942	147.16718970239162	146.2254877910018	146.60198255628347	145.3488882035017	141.69959065527655	141.6056048795581	140.42549608647823	141.6379825384065	141.2623143044475	141.57639338850277	137.98893320560455	137.87183293316048	148.84300449115108	152.02899885800434	151.92390052917472	159.44421036005951
B2	79.16812174848747	75.77598084509373	74.24419788806699	80.42071313492488	98.45593259995803	100.05535102641443	97.11516389541794	100.15263966395287	97.68873088020518	100.09425994990397	99.82674967544153	103.37776061432669	101.29505628454581	72.53339275927283	76.49770195834571	74.08109817413538	77.55655400025739	81.58779608137706	80.1564893893044	77.01080934942001	81.27847668336472	82.42155244750302	82.42155244750302	85.64367166248849	88.8335356672178	86.59216921579673	87.82524089176059	88.9476634099592	92.49645363719901	95.70795822882792	93.84634195347235	101.71561648650095	105.37273596425075	80.87144597567385	84.9579871831811	78.50520513445372	82.52757167839445	79.56579571436396	83.45414783764863	87.74429884192068	88.79409245964052	89.51088318106122	88.64923531412569	83.04087010398507	85.33169645917587	88.32532045385187	88.01634870483167	89.74570690847395	98.2687724680477
B3	42.39623374573421	36.50733979046345	31.636812260141596	41.32850373617839	51.83048936491832	53.25173198437551	50.60241887264419	53.77964696212439	50.84874073109859	54.34423201825939	52.65881785796955	56.15806986676762	56.72395918686607	34.048133405158296	38.08177764021093	33.504041794961495	37.56222546890808	42.13400623166967	34.340803204915346	34.08910013228888	38.128759441839065	35.748804286692575	35.748804286692575	39.13228499976685	41.24406220362289	36.6877104787668	33.63884046579096	34.01281586983896	46.78124711842975	48.82866395259043	40.63042453513981	57.042217798065394	59.87079035688657	41.90861935116118	45.629330986586865	39.96083409577841	43.83971066796221	36.96279726553712	39.255357205460314	43.09156791504938	40.20593898569496	38.61408046073848	40.21302164577719	41.64457420632243	40.54046529528205	37.65135751644584	41.694711663372345	39.90855260475291	52.10690448487412
B4	127.93356717459392	124.3257249891758	121.11574285267852	131.04895002476405	121.6890770397149	124.73138013487915	130.69602627598215	134.13489543570904	130.40312564180385	132.77938200665176	134.11815801309422	137.39142959850142	130.91654207588954	117.85860792011954	121.71367720566923	118.90009403832414	123.11448935717658	127.92099089597036	122.6300576203464	119.72521472215885	123.76731997536262	123.85546952813729	123.85546952813729	110.93267343280604	113.30753360287054	111.65223784521686	111.03399221831842	112.2134448068573	121.89387860329589	124.19386290753027	123.37093476916698	136.52660903288051	139.4518886153819	117.0411557177431	120.6487408070243	125.8736653351807	129.52331757568754	122.70753725319173	127.5509472634294	131.313331227866	130.77324591135402	128.42852193759973	130.0639863074939	133.59321137145162	132.15135188889326	107.22003942425681	109.85048640239029	107.13119886838467	125.7077340454457
B5	147.61989176354837	140.68865332007408	135.66623943834566	149.78332384012174	139.5272783539258	143.50816439843038	146.48770911537576	150.3001191012445	147.1550160972056	149.21762462141578	154.30730235623196	157.85929891752312	146.4974307078469	134.4199555090163	139.16758618556196	138.63266076076002	143.73513098484568	149.56069298969965	144.25875637729382	138.25397190690273	143.1571923698648	146.30817161141294	146.30817161141294	133.78736417082837	136.7427864705096	137.82796587199437	139.502978114876	139.14809840989255	146.0074185076519	148.89788472646615	151.20010053078795	162.54605345381424	166.22195049573202	136.62849075294798	141.23233153804904	143.27748420328135	147.79327584826387	143.11788803284526	143.74012102145934	148.33432951953728	151.39910483439598	151.67987762266057	151.75318231805068	149.8186805434525	152.0813859380978	134.92039553830136	137.91813503405638	139.58746259656255	155.15022789575278
B6	233.89806561917067	228.33033215999603	229.03455459326506	237.0412761271	223.5589064732194	222.19760735332966	231.2934870645404	230.15983279049397	226.0954924520629	225.44892375700874	234.83207266032696	233.9688689932227	224.49367963912664	231.06247556209564	229.84560823440552	234.22371784440475	234.40566019155085	234.588358983543	230.80559224638273	229.06377597898245	227.92020316421986	232.27212449425133	232.27212449425133	230.7533127143979	229.8707538023591	233.23948158099665	233.45899386274687	234.11192476347787	238.5217687189579	237.6495607495308	240.81951845655567	249.2024818211794	248.34782062470913	229.1105915158987	228.19238783419132	233.45231836289167	232.38446620106697	232.52024039110984	230.49152117967606	229.48875734955072	232.70557591732359	233.61541996634332	232.58601249652565	233.77713246643543	232.54640824743547	225.4559452054673	225.04505186440656	227.03559475274233	238.37886615475873
B7	233.0376414656639	233.14687859266996	237.66283417493105	241.4546811133623	224.97945289313793	222.16117795556784	229.37470396608114	228.2563779503107	225.76554761701846	225.80338280144497	240.8082361370325	239.90214171260595	222.34919137260295	232.91733902692795	231.1044677644968	234.29980248663924	234.09251634340035	233.87933012351277	231.79286273289472	231.46389446407557	229.69422854483128	232.88513876637444	232.88513876637444	244.87388367205858	243.6087840050459	247.04991554564913	245.85822580456443	246.7599301612936	250.36431796103716	249.12589512765408	251.20721309850342	257.7416769489646	256.50147295743227	233.31136859208345	232.1352365911007	237.6456350311637	236.32258646190166	237.7084744766471	238.25986745208502	236.98562175780535	239.36248251848156	238.35832243357436	237.0789483593544	227.47285450994968	227.04263377463212	241.74006473860936	241.96619172365172	242.2165826542623	252.61260842185584
B8	74.61667666799622	81.28405610023765	77.31509930198081	57.99196778453188	78.61747599416412	83.185821655381	73.80497745622415	78.40035039139912	74.452808587655	78.40114374127825	57.54016246064566	62.75407081434969	85.87288309134055	51.580638091720175	56.29993071727222	47.308808880014794	57.51195373651467	68.84419476491757	58.72616732219683	62.1461701799999	67.03774681064533	62.78272866363193	62.78272866363193	40.99854080576915	42.86814085301012	34.46600529740499	35.47486649436996	33.36939007896899	47.10015391622437	49.03778783575399	41.309869586706554	55.28647732170066	58.98808243457461	53.495512070832774	58.135694449651055	53.66770762059605	57.87330673227552	44.703500027766495	53.77300746651599	58.044488876941614	52.13396972398186	52.59052694160118	53.61587889354041	64.14342950400896	63.399813026851916	26.838522619430478	35.27476194303654	36.770086193097995	42.600180357192585
B9	179.06777563825017	171.99018526874715	166.2604360358091	164.50670889794128	173.37118246144382	178.0773165326682	183.40657408279367	185.993068016076	179.57113709111673	182.58385384168696	176.83961647067918	180.13600500579923	185.4107720852171	167.85824699571822	171.1028321220656	170.78078416048606	175.93004493509375	181.72602454427488	172.0167384189407	167.09135082765715	170.38747699937085	172.90306321083688	172.90306321083688	163.82557497918606	164.83881548035424	164.51722439521473	165.89193258997102	167.03773947992522	176.2424874662538	177.18464825331466	178.34738129181778	193.66531167639187	195.61650355963502	173.55449345347006	176.27141143917106	172.91778623545542	175.42885176616255	170.53110394418582	166.49430925771594	169.00143507978646	169.95880585047053	170.258944745407	170.4510761343713	182.45123634120682	181.4181281737042	154.59247434536155	161.54236675008633	162.93441322447052	179.91540996874573
B10	109.77813706966117	115.74860586313298	117.59144151513465	105.02115314611001	113.77263771864818	113.43375882448163	120.49413666757755	121.12954533851007	119.25204757924075	122.3102126805079	120.53576043585781	121.33971208287403	123.47960304712251	108.18773945618887	108.87874453369295	106.5774759164662	109.2282177749164	112.20374558593215	110.10047250165508	109.11473257781472	109.80841731460532	109.03370886824325	109.03370886824325	104.81648406526074	104.74832314212108	103.8830146201717	103.8453872209227	104.37726500714825	111.94963616068708	111.84889206121443	110.81384183201862	121.46710141719086	121.88494431885192	112.29146793083055	113.27531806658953	111.98232491040835	112.73437533137621	106.85058871460069	113.51741250947816	114.23992730508326	113.72016481358878	112.56257219765803	114.84253053769635	113.73861965438118	113.51792694672667	98.44445078964736	102.69613367719603	104.40985099053682	113.56104618184145
B11	60.958758583525196	56.61988349852618	52.91377417650074	52.73754964128602	67.93163917289348	69.56277552485699	77.55686626798706	80.11728172801668	76.64906648340548	81.15091040202606	78.89466258941684	81.75192735379096	80.9971012413016	57.40548199566547	59.966036065190565	56.8180356904619	62.14526554721567	68.23072809920575	59.539871351214856	58.13131741725374	60.76109909254592	61.47522498066303	61.47522498066303	56.72790607006755	57.87589862034656	56.85871470802749	57.11015428554083	59.57682811913264	65.27333009702852	66.45589684171136	65.9411149882344	76.93637423258042	79.26536069618305	60.99093965545762	63.6811409360962	63.75922874925891	66.22293461387744	61.410776488947704	62.29990167886717	64.78311541472794	65.20619333415743	65.19884602615912	64.82392113767219	70.92051271314267	71.39417144490017	51.114732167677175	57.07302478129213	55.00619263699036	68.8729966771898
B12	59.6443719365634	52.498342216655146	46.18893149116775	50.75286787934601	59.26704464259092	62.692393322475255	66.21988952689571	70.76323016558308	65.53719730945431	71.35910074989533	75.04938134254189	79.3568666416686	72.71947703166461	45.70579026272753	49.74346989474725	43.478570629131355	51.353115882200655	60.367210525579594	47.242806178649516	49.19370455556782	53.16632725618547	52.688567806285846	52.688567806285846	48.63459520798642	50.646879186155275	48.49029612618506	47.39514174389569	50.54918983295556	57.39485495397821	59.4798137692851	55.12969453257483	69.28252894873731	73.05971232947195	48.497768134693615	52.70255439239554	51.39421223721001	55.297636453120504	49.57675685723825	51.30669713253155	55.1156863286742	54.368463930353755	55.8070821357951	52.90512661894718	65.82313992432319	65.80284888399183	42.31119445123113	46.266425353242084	47.63606679008717	57.819479765216784
B13	77.72132989251986	71.11448004905833	67.35056157776853	69.8072859365493	73.10187748225871	75.76831336785108	83.39198592834873	87.25931780610699	82.96353880504739	88.75130036854989	97.72705739439698	101.39219048502855	88.52079985994442	63.786499735026155	67.22742917470168	62.62935159851804	70.71480505343061	79.97987438793325	67.39860169736585	67.97565879189642	71.34831720910734	72.85120669070193	72.85120669070193	69.96941959124524	71.4143158395309	71.74579074267422	72.39840246157928	75.30132259039146	78.44236762681976	79.99034162593307	80.0036292365703	89.84864283795469	93.15921691205585	67.34371879033279	71.12270780908875	70.43815236410592	73.83805854996899	67.11373847110826	70.44122159713879	73.76071678992594	75.37659293948673	76.3234884439562	72.29487799186427	79.71090463898145	80.46381420019316	67.30059711748254	71.04438212723471	73.36583308139143	82.10831294894797
B14	100.4395047002472	95.71055840764893	95.12664484599372	93.36221513338387	96.32556782814208	97.27394195366651	108.36813121073646	110.8480110449018	108.45775770570162	113.2067350117477	113.4816514000413	116.18044388177805	112.5706353503856	87.28361850610236	89.58599358133506	84.74209425861955	91.12288483342854	98.440786077143	86.91365757621043	89.65792066865833	92.0727962734527	91.77676077482784	91.77676077482784	88.56800819199998	89.40980288875289	89.40735818394933	88.16202032737874	90.59496963324546	96.1012495146133	97.0180455444497	95.48474969595645	106.10337000037543	108.32369684573496	88.88271006278228	91.48083312320523	96.13170956692193	98.44095396628836	91.59400360864402	95.45565081620589	97.83236680325354	97.26225410558982	96.13856011848566	94.2507043997739	100.4466507693287	100.80943612279953	86.40636334326337	91.44040624715853	91.93149185208222	101.27681526846482
B15	116.06201960000908	108.94519294501515	102.27263946231687	113.40575247060042	118.71175803506048	123.25531702820444	126.28183231462026	131.35952854168136	124.08557163817022	131.2026576814551	136.35271776339505	141.23692110844422	131.81914766861973	104.67973182571586	109.37900632171659	101.65586535402326	109.17137140509021	117.92651684652265	109.28466798746558	108.45545165555086	113.21848527458496	112.52129608210907	112.52129608210907	98.40747402230045	100.94197344098939	97.76351741436974	99.72374794635107	104.1914873689584	111.72412400256144	114.3059747631778	112.10351743127467	129.82497168536065	133.9766903318814	98.91533090133453	103.78049446281511	109.79569536767667	113.99888156744419	105.35375229549027	113.25301324663451	117.47948889725376	116.19155041542763	116.83419142546154	115.87775518761009	127.23646742827259	127.42939918834236	86.72706010237835	89.79782454634187	93.82905684553225	108.941409091055
B16	101.56699355284218	85.93067381082801	73.38863502914319	101.28520137583837	78.16030610876624	81.54773411439965	92.50263042375445	99.69875406823121	95.62996340396421	104.11307472321823	100.49811565835262	107.52088863984682	110.6037910105315	68.79394748306368	74.75798095343634	64.56857235004827	78.22080552739772	93.8220901888617	73.28691099316893	77.29489556822227	83.15185291517992	82.23674271451637	82.23674271451637	85.42260680085747	87.8220081437612	84.2703388367845	85.29346468811309	87.28548397626764	96.43343836226268	98.86007973336382	95.78299337935641	111.30979731742991	116.50690724444576	75.02102796651889	81.27789615455549	76.75641936878674	82.46416257711826	68.69754481802556	71.72352030366892	77.25273856299464	75.50778834905213	75.719987077513	70.99705506560713	89.9848244813038	89.77874432613316	83.02860443543614	92.80588213364899	95.33569713691213	104.83392117863696
B17	56.90848544018809	48.082635562866926	39.61658094462473	46.971048255451024	63.8779730835231	68.12524968723301	74.83142572431825	80.4881810802035	75.04262608574936	81.71594187936171	86.14420549757779	91.75173921033274	84.15347918573207	44.12315426871646	49.20151762175374	39.915910480212915	50.50373840424527	62.7227141568701	46.7352181948454	47.30561500659678	52.359702413668856	51.583182350769675	51.583182350769675	48.37065996800084	50.54613018746022	48.10370658484317	48.37750287892959	55.029911620491475	57.30879151006229	59.545652746688575	56.743115901241254	69.34633668069728	73.75976545596495	46.70822241692804	51.90190433978569	50.81830457027536	55.67007054167334	46.108322267107724	51.3882996593602	56.168234140845016	55.06354869156348	55.27844124846888	51.343528295599754	65.83877914247569	65.83858576347666	40.75232383471484	49.504949547117576	51.07953387683847	60.53451326668073
B18	79.57219122874085	69.58915651962161	62.66809751477558	71.49972730595618	81.67184549209196	85.5397929433966	94.87352345674299	99.87606741813943	95.39531978755258	102.73087539426524	111.60134599544108	116.4826603148831	103.18628412295038	66.71877707645763	71.26343661057763	63.59982218996811	74.78003131702371	87.67364199855092	72.9357681488118	71.19237013033126	75.68058334826492	76.90179642890234	76.90179642890234	75.43161458347458	77.00342799688224	77.93037725069007	78.78193609473783	84.45561810653453	84.20308432658203	85.85866741044447	86.80395335351204	95.94290709053166	99.92233994835988	69.9643061736133	74.71413680433761	74.2092041465221	78.58937806414906	68.80379636996804	74.44271070556715	78.72444189456291	80.13161898860562	80.31142071996146	76.89731599669358	84.45461511460599	84.85318114329675	72.50791392742576	81.75308145780582	83.08959164511361	92.05226875572043
B19	100.54754104244057	90.5538639985025	85.56964507338125	93.53959352243692	97.2273372450145	100.25453088025097	111.16455465345643	115.28355024335906	111.12989318996551	118.91311643323752	126.09841738827527	130.5541546632303	119.02212071106442	86.18667820945848	90.1618245865684	81.54282274346406	91.54521158240914	103.1058072861897	87.69831373811121	88.29122457525227	92.19739154516719	91.37107607330199	91.37107607330199	90.69939649675507	91.65466850961093	91.97858211596758	90.3075062505286	96.532730544488	98.94157665153034	99.94698058767244	98.15484650592407	109.86556157027371	112.97088209027424	87.89149717031978	91.93205452978145	94.35456098045688	98.16036093758885	87.88583293613192	95.11421069549397	98.81570543465205	98.00295974066103	95.82364901211258	93.08288963825362	102.60545203683432	101.74686763817408	86.53879594292994	96.42513827653602	95.56327028121632	106.1987971123126
B20	9.110426374594681	-4.460012696683407	-14.472971627721563	-6.8907632670598105	6.538865295704454	8.92847905313829	14.426487508346327	20.313389278191607	15.080564106809106	19.43808279388122	14.00044307904318	19.536549928656314	22.75202124789439	-8.232291524996981	-2.2834429735667072	-8.711818668891965	1.234072232517292	12.376788133372656	-3.9199511014778636	-0.5884773781872354	5.3071742038591765	3.202195554697937	3.202195554697937	0.679864541569259	3.67423250869615	-0.7827628687559809	-0.8662737804852441	-3.256969668171223	11.675647186057176	14.648066729248967	9.56716317634482	26.509554624091834	31.322843814385124	4.082268371654209	9.834895492938813	2.804720143380109	8.625312052899972	1.143982890186635	0.99145013053203	6.70722289767582	4.646012151533796	4.797912700854795	2.0822610313371115	17.119367849081755	16.632474980720872	-2.316185479456635	5.162297958149338	6.567491577381588	18.59929556765246
B21	8.065047615091316	-1.8212375119328499	-8.630365083226934	-5.9744821555214	6.021289830561727	9.300895690976176	14.999710540403612	19.88133765681414	16.6404932927926	19.059203317746324	16.642495185602456	21.05335153924534	21.95177498977364	-6.142127638449892	-0.5760583499795757	-5.825979683128708	2.1394991142590243	11.078578359617723	-1.6186028087433897	-0.2617061635828577	5.149409694538917	4.0447734256622425	4.0447734256622425	-9.201719804725144	-6.488319415890146	-11.141765995115293	-9.306330204287406	-10.863750821499707	0.13416331441840157	2.8390320315374993	-0.6315261499498774	12.853383115958422	16.980061264825054	4.9685833746916614	10.032445596007165	1.524287263455335	6.7425099986139685	1.7268081881711623	1.365729540179018	6.433452677098103	5.58728002175485	5.179730895553803	1.9565850569815666	16.483332503587008	15.998698035775305	-9.484162579374697	-3.7876854431910942	-1.6275026136463566	7.591375081352908
B22	61.188870906829834	56.82940772175789	58.09048023074865	59.83439441025257	60.093997806310654	57.57440949976444	62.239340268075466	61.70139662921429	60.40966571983881	61.68538429171895	59.14656463265419	58.995914325118065	63.3080192214984	56.555783711373806	55.835203513503075	52.89884692511987	53.68073299378739	54.520203424588544	55.81253483693581	57.76789302378893	57.1790584474802	53.856012944947	53.856012944947	48.97527975589037	48.336411498486996	43.50309566082433	44.54915261629503	44.53017671330599	52.48679293692112	51.87327517569065	47.88045167198288	57.27729635685682	56.78918121755123	50.657475627958775	49.99318279325962	54.22559093683958	53.51749453693628	56.56147213745862	54.87052620947361	54.283373445272446	49.197854172525695	48.265301002858905	52.68855858896859	61.62785989046097	58.10001835858566	41.20228005753597	41.9440414540295	42.55987433993141	46.614405116357375
B23	128.3158702403307	138.0938670039177	140.00763218849897	115.73751199245453	142.62466379255056	141.73775401711464	126.52418226003647	125.74460829794407	126.30335299973376	126.25373128353385	122.36734326183796	121.23785538971424	124.95528313249815	131.59737089276314	130.43111935257912	131.45059916109312	132.33456861638115	133.22555062390165	136.00796955634723	136.4470499381423	135.2980194464326	135.6648457311676	135.6648457311676	136.24868228286505	135.09643375873566	135.09077338612406	135.92004322941648	133.29094518517377	133.16574177145958	131.9902347922325	133.6644530944468	128.91171753406525	127.66207699477673	136.33647099137306	134.96205040812492	132.3020807877183	130.9932968467474	131.0920642905985	134.44417470693588	133.1580904573202	133.16977477242472	133.05861637360067	134.4787439838983	126.19269122183323	127.28037626677542	134.97414657851914	135.87855188696994	136.06571215437725	132.01893787345034
B24	44.0741390734911	42.547185108065605	40.49745225161314	27.456616170704365	44.82032109797001	43.19664207100868	37.581859067082405	37.73887715488672	37.521008303563576	38.52009330896544	33.848428606987	34.00241921842098	39.14861887358711	45.04169678688049	45.071304984390736	43.243361903209006	43.958142439456424	44.72861815546639	41.5467621931748	41.232039861381054	41.35959590226412	39.53896527472534	39.53896527472534	44.411184906959534	44.37527571618557	45.44766880373936	44.77043819738901	45.86449617249309	47.43394436687231	47.40355545282364	47.816224680660525	52.19353911280632	52.46027426421642	49.047973200678825	49.11293054372072	53.38387167453766	53.50710157305002	54.24035207516863	45.8075387775898	46.003682151436806	46.161537368170684	46.28634996316396	50.6471957503818	61.00668451189995	61.33476290170802	42.60626852241694	45.26635908064782	46.415713848138694	49.557396539865294
Individual errors (kJ/mol)	cluster:reference	cluster:RPA/cc-pVQZ	cluster:RPA/cc-pVTZ	cluster:MP2/CBS(34)	cluster:M06/TZVPP	cluster:M06/QZVPP	cluster:revM06/TZVPP	cluster:revM06/QZVPP	cluster:revM06/500eV	PBC:revM06/500eV	cluster:M06-2X/TZVPP	cluster:M06-2X/QZVPP	PBC:M06-SX/500eV	cluster:$\mathrm{\omega}$B97M-V/TZVPP	cluster:$\mathrm{\omega}$B97M-V/QZVPP	cluster:$\mathrm{\omega}$B97M-rV(6.2)/400eV	cluster:$\mathrm{\omega}$B97M-rV(7.1)/400eV	cluster:$\mathrm{\omega}$B97M-rV(8.5)/400eV	PBC:$\mathrm{\omega}$B97M-D3(BJ)/400eV	cluster:$\mathrm{\omega}$B97M-D4/TZVPP	cluster:$\mathrm{\omega}$B97M-D4/QZVPP	cluster:$\mathrm{\omega}$B97M-D4/400eV	PBC:$\mathrm{\omega}$B97M-D4/400eV	cluster:r$^2$SCAN0-D4/TZVPP	cluster:r$^2$SCAN0-D4/QZVPP	cluster:r$^2$SCAN0-D4/400eV	PBC:r$^2$SCAN0-D4/400eV	PBC:r$^2$SCAN0-rVV10/400eV	cluster:r$^2$SCAN35-D4/TZVPP	cluster:r$^2$SCAN35-D4/QZVPP	PBC:r$^2$SCAN35-D4/400eV	cluster:r$^2$SCAN50-D4/TZVPP	cluster:r$^2$SCAN50-D4/QZVPP	cluster:$\mathrm{\omega}$B97X-D/TZVPP	cluster:$\mathrm{\omega}$B97X-D/QZVPP	cluster:$\mathrm{\omega}$B97X-V/TZVPP	cluster:$\mathrm{\omega}$B97X-V/QZVPP	PBC:$\mathrm{\omega}$B97X-rV/500eV	cluster:$\mathrm{\omega}$B97X-D4/TZVPP	cluster:$\mathrm{\omega}$B97X-D4/QZVPP	cluster:$\mathrm{\omega}$B97X-D4/400eV	PBC:$\mathrm{\omega}$B97X-D4/400eV	PBC:$\mathrm{\omega}$B97X-D3(BJ)/400eV	cluster:$\mathrm{\omega}$B97-D4/QZVPP	PBC:$\mathrm{\omega}$B97-D4/500eV	cluster:HSE06-D4/400eV	cluster:HSE06-D3/400eV	PBC:HSE06-D3/400eV	cluster:HSE38-D3/400eV
A1	0.0	-3.1503194429678842	-13.43967587791849	-7.197996869683266	3.9484840153018013	7.667257196444552	-0.7894016781356186	4.647682657756377	2.075186982308878	5.467622654055049	-8.807544939569198	-2.9209663326037116	11.511845455252569	-13.413828058750369	-7.47256952553289	-13.463439154572143	-7.444837062372017	-0.6526176924278388	-7.421172445731145	-8.833734376647044	-2.892457368725445	-5.460581234260644	-5.460581234260644	-11.44620216632029	-8.175343518320005	-13.131957923022583	-12.605545118903137	-13.420955078425322	-8.156825109326746	-4.968305484333541	-9.335661856976458	-3.6876666558673605	0.5658289652783424	-9.086892255989369	-3.7646210337406956	-13.459604738571215	-7.990734279737808	-15.43662870348544	-14.751346596807707	-9.34447777713649	-12.603521633303899	-12.899652610740304	-12.6195866961898	-4.269570370088331	-5.274547468001401	-15.02220412395809	-10.133933994899508	-9.4784109770153	-6.863578919768315
A2	0.0	-6.287610144296195	-17.32626192609314	-7.1728577244794	5.024430703779217	8.160389970988035	0.1794010876910761	6.0966400356264785	3.3869168990431717	7.634750088115652	-5.109626134682912	1.1847937709535472	14.995862277452943	-15.755824322230183	-10.05085189390229	-17.630502077399342	-9.487639863677941	-0.21265762851953696	-8.983132734339051	-9.86137533717556	-4.128082989016548	-6.290257249621845	-6.290257249621845	-9.883030139200855	-6.885773100482766	-11.055078206548387	-10.6551043263471	-10.736438682908556	-6.903314253140707	-3.936554462299682	-7.944255979810805	-2.812220286228694	1.775041459419299	-13.934669105627108	-8.476833640714176	-16.58586159843253	-11.33159863599576	-19.25342654166161	-18.547143787611276	-13.343405055464245	-15.947879616014689	-15.137870753625975	-15.07678109990502	-6.102416407782584	-6.55224496423034	-13.091032384895698	-7.780077000320489	-7.009865367414932	-5.866477113308974
A3	0.0	1.654912014346337	-3.1711076720093843	-8.531107065442484	11.863763266155729	14.75810810882831	4.877522999391658	8.920453226251993	3.961321203855732	5.3781642203489355	-0.2963678402011283	5.161831220437307	11.723792653991495	-6.4407211878860835	-1.6762003631447442	-6.278943480728685	-1.993736628741317	2.7789120745298987	-3.9116748227229436	-5.212162556941621	-0.42155941619421355	-3.00086137259359	-3.00086137259359	-6.165289459429914	-3.3862485281715635	-7.553354615938133	-8.25574029972313	-8.426993347479765	-2.9474094377364963	-0.21280262756044976	-5.437554941498092	1.4240858853736427	4.994842021143995	-7.4804597460024524	-2.8233224160503596	-7.922693186934339	-3.5388484238937963	-11.818893860881417	-10.389371884899447	-6.029237792507047	-8.661722648817886	-9.411940174161828	-7.00515978333533	-6.5143533993687015	-9.276280139781193	-12.19806062591897	-9.009807933178763	-8.998182517233545	-4.98374035918323
A4	0.0	3.8446261477074586	1.6784168619196862	-4.1174937736359425	0.9140348255750723	2.242566439206712	1.5889706185553223	3.3054550323286094	3.2429855646623764	5.163434536943896	2.7298622346716	4.636626969091594	6.4481431799977145	-4.471484804875217	-2.706413066072855	-4.879145815572713	-1.539386928050817	2.270782223997628	-2.384449089235659	-3.430884462897666	-1.6486597383045591	-1.4315795324940837	-1.4315795324940837	-5.72107535880059	-5.25945526821306	-5.539044663158165	-4.591958541683425	-4.032011963441164	-4.614296903077047	-4.183677418448497	-3.4811434413104507	-3.1522130191442557	-2.0260313650942408	-1.8614020876702853	-0.06840960821136832	-5.838369972479995	-4.206013553484809	-7.434916626328686	-7.622085199516732	-6.000233901955653	-5.78025660423009	-5.78945060916476	-6.573177386241241	-4.335919094795827	-4.724286763280816	-8.769975981624611	-4.229744332097198	-3.780220041729308	-3.28547445325421
A5	0.0	-2.944762111234013	-12.30189683433855	-8.59884494059952	-5.3691539852297865	-0.9944739118800499	-0.6796318959095515	4.526676548179239	1.811661014056881	7.580708231609606	0.4689168463810347	5.727690246945713	11.688559648076989	-20.238783457083628	-15.440922306268476	-22.24296690166375	-13.063536962581566	-2.527042117468227	-14.855833071815141	-13.694359700661153	-8.90014822181547	-8.832847762988422	-8.832847762988422	-14.990345180092845	-12.964345311571378	-14.2430379820089	-12.277448094717329	-9.892346075919704	-11.819172495452221	-9.774242512125056	-9.212088601645519	-7.481330545153469	-3.613372133579105	-23.01029580301838	-18.13831701746676	-19.402073852077592	-15.005789194081444	-26.23103804346283	-19.58538086997578	-15.259918529132847	-15.57523920074891	-15.596114447846048	-20.153376328718878	-12.484603583463468	-12.673499714213904	-18.9298188392504	-13.096033141659063	-11.638332648974028	-10.67978242414847
A6	0.0	-5.736625810153782	-21.083520763088018	-12.027263402356766	-7.233812332386151	-1.4688126122346148	-2.0358036960242316	4.891013851156458	1.956895226790948	9.583487529653212	0.9679793640971184	7.852258512051776	14.637316614906013	-25.60315293504391	-19.16037953493651	-28.472990796149134	-14.25647390262202	2.030346597933203	-18.300274690500373	-18.426104336977005	-12.014225824852474	-11.230884986689489	-11.230884986689489	-13.77090696792584	-11.5612535669934	-9.92459983785011	-10.367025022851521	-6.3641147458311025	-10.548092411831021	-8.326920149265788	-7.04989386996931	-6.127822133828886	-1.0609241122147068	-26.347433041781187	-19.86671137425583	-21.78020194498822	-15.7523865835974	-31.500954692133746	-26.118730121059343	-20.233708801562898	-19.24038791376006	-19.80839455809837	-26.67968125257903	-18.731116083450615	-19.439652884155294	-14.426546291571867	-0.7941551577569044	-1.3469799884514941	-0.6948322158204974
R1	0.0	-0.8453373329830356	-8.51614807266742	-4.742199731030269	0.083108680031728	2.8630474499368574	-5.100913974340074	-0.9182016404520255	-2.068892407248768	-0.9713890411289867	-9.627550393081037	-4.573443865549052	2.520605331791785	-11.412724034424173	-5.573926881043008	-9.549285524624793	-6.945527187389644	-4.010427685707896	-7.351480097431249	-10.500585473171668	-4.6686255302338395	-7.110764155218419	-7.110764155218419	-17.90867304438143	-14.735802180046448	-18.8228447142219	-19.340245712466412	-19.369855173826636	-16.30259015239426	-13.281482046004385	-17.73320666796826	-14.262067016854417	-10.913403485901654	-13.046763997524977	-8.675224152684677	-13.21449588474934	-7.9870674111298285	-9.618048330812599	-7.271884647343541	-2.0846128738776315	-5.560555913782991	-6.1478020105969335	-5.5993985473937755	-7.411807429249166	-7.858948785261418	-19.973595591764933	-20.583249731548676	-20.692533680543875	-19.069518734809208
R2	0.0	9.005417786538601	16.87198057770729	2.1579631865024567	6.1393998041749	2.359908275306225	-0.7615280449390411	-2.5732211023569107	-4.301550547243096	-3.9559112076240126	14.637825854122639	13.741570807993412	-6.333810944488505	7.940628677606583	7.103426948189735	1.4567390056909062	-2.9439839176484384	-7.548615998384776	-0.6640408734965604	2.11711922287941	1.363680623471737	-3.086883493262576	-3.086883493262576	-5.153310589492321	-5.718424931168556	-6.637744849373121	-1.954324750287924	4.8728737513156375	-6.329201065003872	-6.845788791775703	-2.5236913125263527	-7.822835184633732	-8.937128812074661	-7.74694586545229	-9.118899919092655	9.936135493218899	8.73754832148552	22.678889211587375	21.88779605925083	20.791373535990715	18.53470010275487	19.818141392053803	16.73367963451892	13.544630885124207	14.076134528557304	-9.545584379811771	-21.964362081867876	-18.468700715180603	-20.864436313480837
R3	0.0	-2.4300428852438927	-4.774064302444458	-5.942617207765579	21.678475864231586	20.740285217761993	9.09165345132351	8.378895312547684	9.949897721642628	10.422835005068919	6.335494130849838	5.553783714771271	11.527424873318523	15.700139671564102	15.531353361904621	15.497146887879353	14.9528269469738	14.364305156312184	11.206206947506871	12.70560135692358	12.474171876907349	12.341364475927548	12.341364475927548	13.059581436216831	12.521790236234665	15.244939326890744	16.599683950538747	17.89142796919623	10.374468587338924	9.80221263319254	14.243753918533912	6.98875880241394	6.356517933309078	17.86335101723671	17.280223488807678	18.925085358321667	18.66493385285139	18.83746256431914	15.596611268818378	15.286056905984879	17.65658748266287	17.491153227339964	15.306707148294663	23.729414515197277	25.044141026301077	13.449166147445794	13.684376714547398	13.360811698672478	10.040550164907472
R4	0.0	16.63165543228388	13.367605082690716	-21.621025405824184	-5.54660664498806	-4.955349288880825	-14.995928525924683	-15.764031283557415	-11.162285897939	-11.340454659366515	-18.143995083868504	-19.800298020243645	-13.094493896292988	2.093331143260002	1.8774641901254654	2.49720008004806	4.931516706797993	7.562095065397443	-1.9556065325741656	0.7200176119804382	0.4120524600148201	0.8854907258064486	0.8854907258064486	-7.8153796792030334	-9.291197031736374	-4.478660527383909	-2.9480080995126627	-4.239852804224938	-12.435919657349586	-14.061484135687351	-6.509242259839084	-18.60116110742092	-19.776957854628563	2.0789175257086754	1.03055851906538	10.107561103999615	9.694427847862244	12.86006097329664	-0.6141835600137711	-1.1594561040401459	1.7132410962949507	0.9793624590092804	-1.6459600898670033	1.7163389772176743	2.7828664899570867	3.241644171648659	9.41667855187552	8.989508420330822	-0.8185071460611653
R5	0.0	-8.085967899183743	-10.337087954510935	2.110641188919544	-2.2895808027824387	-1.2090660192188807	9.548063034424558	12.243914610065985	5.344445536635249	6.9901034080621685	15.213598444708623	17.222300509165507	7.248044338537966	-7.9104564698645845	-6.933480270497967	-11.150850771012074	-5.461991081668884	0.9274822061081522	-4.87607188255447	-1.255415013351012	-0.28213770216098055	-1.968886487983582	-1.968886487983582	5.702467106340919	6.4780614178744145	3.305103098634845	1.2254129639904932	-0.46837017684811144	11.849336461222265	12.804982713481877	6.721517197647245	20.13219690194819	22.38758953777142	-5.671575540152844	-3.631403773499187	-7.052985487796832	-5.818615988478996	-13.673218343806184	-4.778045223385561	-3.570500311208889	-5.669785129510274	-5.2477901905404	-4.66458187439639	-3.8601584032876417	-5.936936523332406	-0.9627659284710717	2.519751289267788	2.250053231309721	10.771141143388832
R6	0.0	8.7671412602067	8.204719848930836	5.895528882741928	13.953112497925758	11.989248856902122	5.425715826451778	3.8951814621686935	6.01120079527027	5.664828722656239	-3.5242390632629395	-4.800592824816704	7.629979745368473	12.589015662670135	11.698532648384571	11.549254911515163	12.060665643279208	12.621897529112175	10.519313370401505	12.881365522742271	11.978804007172585	11.865642792341532	11.865642792341532	17.948270723223686	16.496123924851418	19.520240824611392	19.61468608301948	19.260114340955624	13.59048043936491	12.034280054271221	15.918580898345681	7.368289448320866	5.79722997546196	16.418335787951946	14.570504605770111	18.14403672516346	16.941331811249256	18.830373599019367	16.964059822261333	15.734590664505959	17.221624133584555	16.384392735781148	14.535562599368859	10.572220250964165	13.231882034917362	20.468691343150567	21.19119901774684	20.986372562896577	14.54016563561163
B1	0.0	-2.0131819918751717	2.2649965435266495	5.723837003111839	7.917359732091427	6.190567769110203	12.873251602053642	11.193057671189308	10.072887628193712	10.669702514569508	17.477630496025085	15.434105411171913	7.811403389147017	3.9965251460671425	2.283898040652275	3.3025144619168714	3.7715141112275887	4.253878905554302	1.0554296904010698	3.6801502108573914	2.053442671895027	2.856175270891981	2.856175270891981	12.126470439136028	11.086386121809483	10.720091216266155	11.629317008890212	11.178255351434927	17.11582237482071	16.12028620392084	17.17354329038062	23.72659546881914	22.807070717215538	12.658332705497742	11.716630794107914	12.093125559389591	10.840031206607819	7.190733658382669	7.096747882664204	5.916639089584351	7.129125541512622	6.753457307553617	7.067536391608883	3.4800762087106705	3.3629759362665936	14.334147494257195	17.52014186111046	17.415043532280833	24.935353363165632
B2	0.0	-3.392140903393738	-4.923923860420473	1.252591386437416	19.287810851470567	20.887229277926963	17.94704214693047	20.984517915465403	18.52060913171772	20.926138201416506	20.65862792695407	24.209638865839224	22.126934536058343	-6.634728989214636	-2.67041979014175	-5.087023574352088	-1.6115677482300725	2.419674332889599	0.9883676408169322	-2.1573123990674503	2.1103549348772503	3.253430699015553	3.253430699015553	6.4755499140010215	9.665413918730337	7.424047467309265	8.657119143273121	9.77954166147174	13.328331888711546	16.539836480340455	14.678220204984882	22.547494738013484	26.204614215763286	1.7033242271863855	5.789865434693638	-0.6629166140337475	3.3594499299069867	0.39767396587649273	4.286026089161169	8.576177093433216	9.625970711153059	10.342761432573752	9.481113565638225	3.872748355497606	6.163574710688408	9.157198705364408	8.848226956344206	10.577585159986484	19.100650719560235
B3	0.0	-5.88889395527076	-10.759421485592611	-1.0677300095558167	9.434255619184114	10.855498238641303	8.206185126909986	11.383413216390181	8.45250698536438	11.947998272525183	10.262584112235345	13.761836121033411	14.32772544113186	-8.348100340575911	-4.314456105523277	-8.892191950772713	-4.834008276826125	-0.26222751406453426	-8.055430540818861	-8.30713361344533	-4.267474303895142	-6.647429459041632	-6.647429459041632	-3.2639487459673546	-1.1521715421113186	-5.708523266967404	-8.757393279943244	-8.383417875895248	4.385013372695539	6.432430206856225	-1.7658092105943979	14.645984052331187	17.474556611152366	-0.48761439457302913	3.2330972408526577	-2.435399649955798	1.443476922228001	-5.433436480197088	-3.1408765402738936	0.6953341693151742	-2.190294760039251	-3.7821532849957293	-2.183212099957018	-0.7516595394117758	-1.8557684504521603	-4.744876229288366	-0.701522082361862	-2.4876811409812944	9.710670739139914
B4	0.0	-3.6078421854181215	-6.817824321915396	3.1153828501701355	-6.244490134879015	-3.2021870397147723	2.762459101388231	6.201328261115123	2.4695584672099358	4.84581483205784	6.184590838500299	9.4578624239075	2.98297490129562	-10.07495925447438	-6.21988996892469	-9.033473136269777	-4.819077817417337	-0.012576278623555481	-5.303509554247512	-8.208352452435065	-4.166247199231293	-4.0780976464566265	-4.0780976464566265	-17.000893741787877	-14.626033571723383	-16.28132932937706	-16.8995749562755	-15.720122367736622	-6.039688571298029	-3.739704267063644	-4.562632405426939	8.593041858286597	11.518321440787986	-10.892411456850823	-7.284826367569622	-2.0599018394132145	1.5897504010936245	-5.226029921402187	-0.382619911164511	3.3797640532720834	2.8396787367601064	0.49495476300580776	2.1304191328999877	5.659644196857698	4.217784714299341	-20.713527750337107	-18.08308077220363	-20.802368306209246	-2.2258331291482136
B5	0.0	-6.931238443474285	-11.953652325202711	2.163432076573372	-8.092613409622572	-4.111727365117986	-1.132182648172602	2.680227337696124	-0.46487566634277755	1.5977328578674133	6.687410592683591	10.239407153974753	-1.1224610557014785	-13.199936254532076	-8.452305577986408	-8.987231002788349	-3.8847607787026845	1.9408012261512795	-3.3611353862545457	-9.365919856645633	-4.462699393683579	-1.3117201521354218	-1.3117201521354218	-13.832527592719998	-10.877105293038767	-9.791925891554001	-8.11691364867238	-8.471793353655812	-1.6124732558964752	1.2779929629177786	3.580208767239583	14.926161690265872	18.60205873218365	-10.991401010600384	-6.387560225499328	-4.34240756026702	0.17338408471550792	-4.502003730703109	-3.879770742089022	0.7144377559889108	3.779213070847618	4.059985859112203	4.1332905545023095	2.1987887799041346	4.461494174549443	-12.699496225247003	-9.70175672949199	-8.032429166985821	7.530336132204411
B6	0.0	-5.567733459174633	-4.863511025905609	3.143210507929325	-10.339159145951271	-11.700458265841007	-2.6045785546302795	-3.7382328286767006	-7.8025731671077665	-8.449141862161923	0.934007041156292	0.07080337405204773	-9.404385980044026	-2.8355900570750237	-4.052457384765148	0.3256522252340801	0.5075945723801851	0.6902933643723372	-3.0924733727879357	-4.834289640188217	-5.9778624549508095	-1.6259411249193363	-1.6259411249193363	-3.1447529047727585	-4.027311816811562	-0.6585840381740127	-0.43907175642380025	0.21385914430720732	4.623703099787235	3.7514951303601265	6.921452837385004	15.304416202008724	14.449755005538464	-4.787474103271961	-5.705677784979343	-0.4457472562789917	-1.513599418103695	-1.3778252280608285	-3.40654443949461	-4.409308269619942	-1.1924897018470801	-0.2826456528273411	-1.3120531226450112	-0.1209331527352333	-1.3516573717352003	-8.442120413703378	-8.853013754764106	-6.862470866428339	4.48080053558806
B7	0.0	0.10923712700605392	4.625192709267139	8.417039647698402	-8.058188572525978	-10.876463510096073	-3.6629374995827675	-4.781263515353203	-7.272093848645454	-7.234258664218942	7.770594671368599	6.864500246942043	-10.688450093060965	-0.12030243873596191	-1.9331737011671066	1.2621610209753271	1.054874877736438	0.8416886578488629	-1.2447787327691913	-1.5737470015883446	-3.343412920832634	-0.1525026992894709	-0.1525026992894709	11.836242206394672	10.571142539381981	14.012274079985218	12.820584338900517	13.722288695629686	17.32667649537325	16.088253661990166	18.169571632839506	24.704035483300686	23.46383149176836	0.2737271264195442	-0.9024048745632172	4.607993565499783	3.284944996237755	4.670833010983188	5.222225986421108	3.9479802921414375	6.324841052817646	5.320680967910448	4.041306893690489	-5.564786955714226	-5.9950076910317875	8.702423272945452	8.928550257987808	9.178941188598401	19.57496695619193
B8	0.0	6.667379432241432	2.698422633984592	-16.624708883464336	4.000799326167908	8.569144987384789	-0.8116992117720656	3.7836737234028988	-0.16386808034121714	3.7844670732820305	-17.076514207350556	-11.862605853646528	11.256206423344338	-23.03603857627604	-18.316745950724	-27.307867787981422	-17.104722931481547	-5.772481903078642	-15.890509345799387	-12.470506487996317	-7.578929857350886	-11.833948004364288	-11.833948004364288	-33.618135862227064	-31.7485358149861	-40.150671370591226	-39.141810173626254	-41.247286589027226	-27.516522751771845	-25.578888832242228	-33.30680708128966	-19.330199346295558	-15.628594233421609	-21.121164597163443	-16.48098221834516	-20.94896904740017	-16.743369935720693	-29.91317664022972	-20.843669201480225	-16.572187791054603	-22.482706944014353	-22.026149726395033	-21.000797774455805	-10.473247163987253	-11.2168636411443	-47.77815404856574	-39.34191472495968	-37.84659047489822	-32.01649631080363
B9	0.0	-7.077590369503014	-12.807339602441061	-14.561066740308888	-5.696593176806346	-0.9904591055819765	4.3387984445434995	6.925292377825826	0.5033614528665566	3.5160782034367912	-2.2281591675709933	1.0682293675490655	6.342996446966936	-11.20952864253195	-7.964943516184576	-8.286991477764104	-3.1377307031564214	2.65824890602471	-7.051037219309478	-11.976424810593016	-8.680298638879322	-6.164712427413292	-6.164712427413292	-15.24220065906411	-14.228960157895926	-14.550551243035443	-13.175843048279148	-12.030036158324947	-2.8252881719963625	-1.8831273849355057	-0.7203943464323856	14.597536038141698	16.548727921384852	-5.51328218478011	-2.7963641990791075	-6.149989402794745	-3.6389238720876165	-8.536671694064353	-12.573466380534228	-10.066340558463708	-9.108969787779643	-8.808830892843162	-8.616699503878863	3.383460702956654	2.3503525354540216	-24.475301292888616	-17.525408888163838	-16.13336241377965	0.8476343304955662
B10	0.0	5.9704687934718095	7.813304445473477	-4.756983923551161	3.994500648987014	3.6556217548204586	10.71599959791638	11.3514082688489	9.473910509579582	12.532075610846732	10.75762336619664	11.56157501321286	13.70146597746134	-1.5903976134723052	-0.899392535968218	-3.2006611531949716	-0.5499192947447682	2.4256085162709837	0.32233543199390624	-0.6634044918464497	0.03028024494415149	-0.744428201417918	-0.744428201417918	-4.961653004400432	-5.02981392754009	-5.895122449489463	-5.932749848738467	-5.400872062512917	2.1714990910259075	2.070754991553258	1.0357047623574545	11.68896434752969	12.106807249190751	2.513330861169379	3.497180996928364	2.2041878407471813	2.9562382617150433	-2.9275483550604804	3.7392754398169927	4.461790235422086	3.9420277439276106	2.7844351279968578	5.064393468035178	3.960482584720012	3.7397898770655047	-11.333686280013808	-7.08200339246514	-5.368286079124346	3.7829091121802776
B11	0.0	-4.338875084999017	-8.044984407024458	-8.221208942239173	6.9728805893682875	8.604016941331793	16.598107684461866	19.158523144491483	15.690307899880281	20.19215181850086	17.935904005891643	20.793168770265765	20.03834265777641	-3.5532765878597274	-0.9927225183346309	-4.140722893063298	1.1865069636904764	7.271969515680553	-1.4188872323103396	-2.8274411662714556	-0.1976594909792766	0.5164663971378332	0.5164663971378332	-4.2308525134576485	-3.0828599631786346	-4.100043875497704	-3.848604297984366	-1.3819304643925534	4.314571513503324	5.497138258186169	4.982356404709208	15.977615649055224	18.306602112657856	0.032181071932427585	2.722382352571003	2.8004701657337137	5.264176030352246	0.4520179054225082	1.3411430953419767	3.824356831202749	4.247434750632237	4.2400874426339215	3.865162554146991	9.961754129617475	10.43541286137497	-9.84402641584802	-3.8857338022330623	-5.952565946534833	7.914238093664608
B12	0.0	-7.146029719908256	-13.455440445395652	-8.89150405721739	-0.37732729397248477	3.048021385911852	6.575517590332311	11.11885822901968	5.892825372890911	11.71472881333193	15.40500940597849	19.7124947051052	13.075105095101208	-13.93858167383587	-9.900902041816153	-16.165801307432048	-8.291256054362748	0.7228385890161917	-12.401565757913886	-10.450667380995583	-6.478044680377934	-6.955804130277556	-6.955804130277556	-11.00977672857698	-8.997492750408128	-11.154075810378345	-12.24923019266771	-9.09518210360784	-2.2495169825851917	-0.16455816727830097	-4.514677403988571	9.638157012173906	13.415340392908547	-11.146603801869787	-6.941817544167861	-8.25015969935339	-4.346735483442899	-10.06761507932515	-8.337674804031849	-4.5286856078892015	-5.275908006209647	-3.8372898007683034	-6.7392453176162235	6.178767987759784	6.158476947428426	-17.33317748533227	-13.377946583321318	-12.008305146476232	-1.8248921713466189
B13	0.0	-6.606849843461532	-10.37076831475133	-7.9140439559705555	-4.619452410261147	-1.953016524668783	5.67065603582887	9.53798791358713	5.242208912527531	11.02997047603003	20.005727501877118	23.67086059250869	10.799469967424557	-13.934830157493707	-10.493900717818178	-15.09197829400182	-7.006524839089252	2.258544495413389	-10.322728195154014	-9.74567110062344	-6.373012683412526	-4.870123201817933	-4.870123201817933	-7.75191030127462	-6.307014052988961	-5.975539149845645	-5.322927430940581	-2.420007302128397	0.7210377342998981	2.2690117334132083	2.2822993440504433	12.127312945434824	15.437887019535992	-10.377611102187075	-6.59862208343111	-7.283177528413944	-3.88327134255087	-10.607591421411598	-7.280108295381069	-3.960613102593925	-2.3447369530331343	-1.3978414485636677	-5.426451900655593	1.9895747464615852	2.742484307673294	-10.420732775037322	-6.676947765285149	-4.3554968111284325	4.386983056428107
B14	0.0	-4.728946292598266	-5.312859854253475	-7.077289566863328	-4.113936872105114	-3.16556274658069	7.928626510489266	10.408506344654597	8.018253005454426	12.767230311500498	13.042146699794102	15.740939181530848	12.131130650138402	-13.155886194144841	-10.853511118912138	-15.697410441627653	-9.316619866818655	-1.998718623104196	-13.525847124036773	-10.781584031588864	-8.366708426794503	-8.662743925419363	-8.662743925419363	-11.871496508247219	-11.029701811494306	-11.032146516297871	-12.277484372868457	-9.844535067001743	-4.338255185633898	-3.4214591557974927	-4.954755004290746	5.663865300128236	7.884192145487759	-11.556794637464918	-8.958671577041969	-4.307795133325271	-1.9985507339588366	-8.845501091603182	-4.983853884041309	-2.607137896993663	-3.17725059465738	-4.3009445817615415	-6.188800300473304	0.007146069081500173	0.3699314225523267	-14.033141356983833	-8.999098453088664	-8.50801284816498	0.8373105682176174
B15	0.0	-7.116826654993929	-13.789380137692206	-2.6562671294086613	2.649738435051404	7.193297428195365	10.21981271461118	15.297508941672277	8.023552038161142	15.140638081446014	20.29069816338597	25.17490150843514	15.757128068610655	-11.382287774293218	-6.683013278292492	-14.406154245985817	-6.890648194918867	1.8644972465135652	-6.777351612543498	-7.60656794445822	-2.843534325424116	-3.5407235179000054	-3.5407235179000054	-17.65454557770863	-15.120046159019694	-18.298502185639336	-16.338271653658012	-11.870532231050674	-4.337895597447641	-1.756044836831279	-3.9585021687344124	13.762952085351571	17.91467073187232	-17.146688698674552	-12.281525137193967	-6.266324232332408	-2.0631380325648934	-10.708267304518813	-2.8090063533745706	1.4174692972446792	0.12953081541854772	0.7721718254524603	-0.1842644123989885	11.17444782826351	11.367379588333279	-29.334959497630734	-26.26419505366721	-22.23296275447683	-7.120610508954087
B16	0.0	-15.636319742014166	-28.17835852369899	-0.2817921770038083	-23.406687444075942	-20.019259438442532	-9.064363129087724	-1.8682394846109673	-5.937030148877966	2.5460811703760555	-1.0688778944895603	5.953895087004639	9.036797457689318	-32.7730460697785	-26.809012599405833	-36.99842120279391	-23.346188025444462	-7.744903363980484	-28.280082559673247	-24.272097984619904	-18.41514063766226	-19.33025083832581	-19.33025083832581	-16.14438675198471	-13.744985409080982	-17.296654716057674	-16.273528864729087	-14.281509576574535	-5.1335551905795	-2.706913819478359	-5.784000173485765	9.742803764587734	14.939913691603579	-26.54596558632329	-20.289097398286685	-24.81057418405544	-19.10283097572392	-32.869448734816615	-29.843473249173257	-24.31425498984754	-26.059205203790043	-25.84700647532918	-30.56993848723505	-11.582169071538374	-11.788249226709013	-18.53838911740604	-8.761111419193185	-6.231296415930046	3.2669276257947786
B17	0.0	-8.825849877321161	-17.291904495563358	-9.937437184737064	6.969487643335015	11.216764247044921	17.922940284130163	23.579695640015416	18.134140645561274	24.80745643917362	29.2357200573897	34.843253770144656	27.24499374554398	-12.785331171471626	-7.70696781843435	-16.992574959975173	-6.404747035942819	5.81422871668201	-10.173267245342686	-9.602870433591306	-4.5487830265192315	-5.325303089418412	-5.325303089418412	-8.53782547218725	-6.362355252727866	-8.80477885534492	-8.530982561258497	-1.8785738196966122	0.4003060698742047	2.637167306500487	-0.16536953894683393	12.43785124050919	16.851280015776865	-10.20026302326005	-5.0065811004024	-6.090180869912729	-1.2384148985147476	-10.800163173080364	-5.520185780827887	-0.7402512993430719	-1.8449367486246047	-1.6300441917192074	-5.564957144588334	8.9302937022876	8.93010032328857	-16.156161605473244	-7.4035358930705115	-5.828951563349619	3.6260278264926455
B18	0.0	-9.983034709119238	-16.904093713965267	-8.072463922784664	2.0996542633511126	5.967601714655757	15.301332228002138	20.30387618939858	15.823128558811732	23.15868416552439	32.02915476670023	36.91046908614226	23.614092894209534	-12.853414152283221	-8.30875461816322	-15.97236903877274	-4.792159911717135	8.101450769810072	-6.636423079929045	-8.379821098409593	-3.891607880475931	-2.6703947998385047	-2.6703947998385047	-4.140576645266265	-2.568763231858611	-1.6418139780507772	-0.7902551340030186	4.883426877793681	4.630893097841181	6.28647618170362	7.231762124771194	16.370715861790814	20.35014871961903	-9.607885055127554	-4.858054424403235	-5.362987082218751	-0.9828131645917892	-10.768394858772808	-5.129480523173697	-0.8477493341779336	0.559427759864775	0.7392294912206125	-2.6748752320472704	4.882423885865137	5.280989914555903	-7.064277301315087	2.180890229064971	3.517400416372766	12.480077526979585
B19	0.0	-9.993677043938078	-14.977895969059318	-7.007947520003654	-3.3202037974260747	-0.29301016218960285	10.617013611015864	14.736009200918488	10.582352147524944	18.36557539079695	25.550876345834695	30.00661362078972	18.474579668623846	-14.360862832982093	-10.38571645587217	-19.004718298976513	-9.002329460031433	2.558266243749131	-12.84922730432936	-12.256316467188299	-8.350149497273378	-9.176464969138578	-9.176464969138578	-9.8481445456855	-8.892872532829642	-8.568958926472988	-10.240034791911967	-4.014810497952567	-1.6059643909102306	-0.6005604547681287	-2.392694536516501	9.318020527833141	12.423341047833674	-12.65604387212079	-8.615486512659118	-6.19298006198369	-2.3871801048517227	-12.661708106308652	-5.4333303469466045	-1.7318356077885255	-2.5445813017795444	-4.723892030327988	-7.464651404186952	2.057910994393751	1.1993265957335097	-14.008745099510634	-4.122402765904553	-4.984270761224252	5.6512560698720335
B20	0.0	-13.570439071278088	-23.583398002316244	-16.00118964165449	-2.571561078890227	-0.18194732145639136	5.316061133751646	11.202962903596926	5.970137732214425	10.32765641928654	4.890016704448499	10.426123554061633	13.64159487329971	-17.342717899591662	-11.393869348161388	-17.822245043486646	-7.876354142077389	3.2663617587779754	-13.030377476072545	-9.698903752781916	-3.8032521707355045	-5.908230819896744	-5.908230819896744	-8.430561833025422	-5.436193865898531	-9.893189243350662	-9.976700155079925	-12.367396042765904	2.5652208114624955	5.537640354654286	0.4567368017501394	17.399128249497153	22.212417439790443	-5.028158002940472	0.7244691183441319	-6.305706231214572	-0.48511432169470936	-7.966443484408046	-8.118976244062651	-2.4032034769188613	-4.464414223060885	-4.312513673739886	-7.0281653432575695	8.008941474487074	7.522048606126191	-11.426611854051316	-3.9481284164453427	-2.5429347972130927	9.48886919305778
B21	0.0	-9.886285127024166	-16.69541269831825	-14.039529770612717	-2.043757784529589	1.23584807588486	6.934662925312296	11.816290041722823	8.575445677701282	10.994155702655007	8.57744757051114	12.988303924154025	13.886727374682323	-14.207175253541209	-8.641105965070892	-13.891027298220024	-5.925548500832292	3.013530744526406	-9.683650423834706	-8.326753778674174	-2.915637920552399	-4.020274189429074	-4.020274189429074	-17.26676741981646	-14.553367030981462	-19.20681361020661	-17.371377819378722	-18.928798436591023	-7.930884300672915	-5.226015583553817	-8.696573765041194	4.788335500867106	8.915013649733737	-3.096464240399655	1.9673979809158482	-6.540760351635981	-1.322537616477348	-6.338239426920154	-6.6993180749122985	-1.6315949379932135	-2.4777675933364662	-2.8853167195375136	-6.10846255810975	8.418284888495691	7.933650420683989	-17.549210194466013	-11.85273305828241	-9.692550228737673	-0.4736725337384087
B22	0.0	-4.359463185071945	-3.0983906760811806	-1.3544764965772629	-1.0948731005191803	-3.6144614070653915	1.0504693612456322	0.5125257223844528	-0.779205186991021	0.4965133848891128	-2.042306274175644	-2.192956581711769	2.119148314668564	-4.633087195456028	-5.353667393326759	-8.290023981709965	-7.508137913042447	-6.66866748224129	-5.376336069894023	-3.420977883040905	-4.009812459349632	-7.332857961882837	-7.332857961882837	-12.213591150939465	-12.852459408342838	-17.685775246005505	-16.639718290534802	-16.658694193523843	-8.702077969908714	-9.315595731139183	-13.308419234846951	-3.911574549973011	-4.399689689278603	-10.53139527887106	-11.195688113570213	-6.9632799699902534	-7.671376369893551	-4.6273987693712115	-6.318344697356224	-6.905497461557388	-11.99101673430414	-12.923569903970929	-8.500312317861244	0.43898898363113403	-3.0888525482441764	-19.98659084929386	-19.24482945280033	-18.628996566898422	-14.574465790472459
B23	0.0	9.777996763586998	11.691761948168278	-12.578358247876167	14.308793552219868	13.421883776783943	-1.7916879802942276	-2.571261942386627	-2.012517240596935	-2.0621389567968436	-5.948526978492737	-7.078014850616455	-3.3605871078325436	3.2815006524324417	2.1152491122484207	3.134728920762427	4.018698376050452	4.909680383570958	7.692099316016538	8.131179697811604	6.982149206101894	7.348975490836892	7.348975490836892	7.932812042534351	6.780563518404961	6.77490314579336	7.604172989085782	4.9750749448430724	4.849871531128883	3.6743645519018173	5.348582854116103	0.5958472937345505	-0.6537932455539703	8.020600751042366	6.646180167794228	3.9862105473876	2.6774266064167023	2.7761940502678044	6.1283044666051865	4.842220216989517	4.85390453209402	4.742746133269975	6.162873743567616	-2.123179018497467	-1.0354939735552762	6.658276338188443	7.562681646639248	7.749841914046556	3.7030676331196446
B24	0.0	-1.5269539654254913	-3.5766868218779564	-16.61752290278673	0.7461820244789124	-0.8774970024824142	-6.492280006408691	-6.335261918604374	-6.55313076992752	-5.554045764525654	-10.225710466504097	-10.071719855070114	-4.9255201999039855	0.9675577133893967	0.9971659108996391	-0.8307771702820901	-0.11599663403467275	0.6544790819752961	-2.5273768803162966	-2.8420992121100426	-2.7145431712269783	-4.535173798765754	-4.535173798765754	0.3370458334684372	0.30113664269447327	1.373529730248265	0.6962991238979157	1.7903570990019944	3.359805293381214	3.3294163793325424	3.742085607169429	8.119400039315224	8.386135190725327	4.973834127187729	5.038791470229626	9.309732601046562	9.432962499558926	10.166213001677534	1.7333997040987015	1.9295430779457092	2.0873982946795877	2.2122108896728605	6.573056676890701	16.93254543840885	17.26062382821692	-1.4678705510741565	1.1922200071567204	2.3415747746475972	5.483257466374198
Mean absolute errors (kJ/mol)	cluster:reference	cluster:RPA/cc-pVQZ	cluster:RPA/cc-pVTZ	cluster:MP2/CBS(34)	cluster:M06/TZVPP	cluster:M06/QZVPP	cluster:revM06/TZVPP	cluster:revM06/QZVPP	cluster:revM06/500eV	PBC:revM06/500eV	cluster:M06-2X/TZVPP	cluster:M06-2X/QZVPP	PBC:M06-SX/500eV	cluster:$\mathrm{\omega}$B97M-V/TZVPP	cluster:$\mathrm{\omega}$B97M-V/QZVPP	cluster:$\mathrm{\omega}$B97M-rV(6.2)/400eV	cluster:$\mathrm{\omega}$B97M-rV(7.1)/400eV	cluster:$\mathrm{\omega}$B97M-rV(8.5)/400eV	PBC:$\mathrm{\omega}$B97M-D3(BJ)/400eV	cluster:$\mathrm{\omega}$B97M-D4/TZVPP	cluster:$\mathrm{\omega}$B97M-D4/QZVPP	cluster:$\mathrm{\omega}$B97M-D4/400eV	PBC:$\mathrm{\omega}$B97M-D4/400eV	cluster:r$^2$SCAN0-D4/TZVPP	cluster:r$^2$SCAN0-D4/QZVPP	cluster:r$^2$SCAN0-D4/400eV	PBC:r$^2$SCAN0-D4/400eV	PBC:r$^2$SCAN0-rVV10/400eV	cluster:r$^2$SCAN35-D4/TZVPP	cluster:r$^2$SCAN35-D4/QZVPP	PBC:r$^2$SCAN35-D4/400eV	cluster:r$^2$SCAN50-D4/TZVPP	cluster:r$^2$SCAN50-D4/QZVPP	cluster:$\mathrm{\omega}$B97X-D/TZVPP	cluster:$\mathrm{\omega}$B97X-D/QZVPP	cluster:$\mathrm{\omega}$B97X-V/TZVPP	cluster:$\mathrm{\omega}$B97X-V/QZVPP	PBC:$\mathrm{\omega}$B97X-rV/500eV	cluster:$\mathrm{\omega}$B97X-D4/TZVPP	cluster:$\mathrm{\omega}$B97X-D4/QZVPP	cluster:$\mathrm{\omega}$B97X-D4/400eV	PBC:$\mathrm{\omega}$B97X-D4/400eV	PBC:$\mathrm{\omega}$B97X-D3(BJ)/400eV	cluster:$\mathrm{\omega}$B97-D4/QZVPP	PBC:$\mathrm{\omega}$B97-D4/500eV	cluster:HSE06-D4/400eV	cluster:HSE06-D3/400eV	PBC:HSE06-D3/400eV	cluster:HSE38-D3/400eV
Overall	0.0	6.391879778019858	10.765872520450406	7.544237608986602	6.733451953606466	6.7011127454033055	6.711477776721747	8.823091374874316	6.602881113088541	9.300392341440265	10.893024044028103	12.59084543648593	11.311947257755358	10.938493140743553	7.860243401633245	11.633144063755443	6.612211385048886	3.767577738772758	7.763596770857636	8.089414385254916	5.104045665452658	5.621339363450527	5.621339363450527	10.789922229035357	9.51434737082228	11.012679219766142	10.671254106807302	9.986490445202598	7.443221714329007	6.837162935143472	7.662326401317197	11.382740450900908	12.474989732407266	9.90026649141752	7.585677351860795	8.966391176142174	6.501916475357171	11.611251127323877	9.121512810371415	6.9239429083374695	7.912175917712501	7.887027355337245	8.740991453921007	6.817355701646496	7.408325305254228	14.063394110103737	11.012817858688095	10.452219197895184	8.708764222687035
Adsorptions	0.0	3.936475945117612	11.500146655894545	7.940927296032896	5.725613188071293	5.881934706597046	1.6917886626179097	5.397986891883193	2.739161148452998	6.801361210121058	3.0633828932671654	4.580694508680608	11.834253304946287	14.320632460978231	9.417889448309628	15.494664704347628	7.964268558007613	1.7453930558127222	9.309422809057386	9.909770128550008	5.000855593151452	6.041168689774679	6.041168689774679	10.329474878628389	8.038736548958695	10.241178871421047	9.792136900704273	8.812143315667603	7.498185101760707	5.2337504423388355	7.076766448535106	4.114223087599385	2.3393400094549484	13.620192006681464	8.856369181739865	14.164800882247315	9.63756177846517	18.61264307799229	16.169009743311715	11.70183030962653	12.968167936145923	13.107237192272882	14.68462709116155	8.739663156491588	9.656751988943824	13.739606374536606	7.5072919266519875	7.041998590136434	5.395647580913949
Reactions	0.0	7.627593766073308	10.345267639825275	7.07832926713066	8.281714049022412	7.35281751800115	7.487300476233941	7.295574235191452	6.473045484329835	6.557587007317807	11.24711716164893	10.948664957089932	8.059059854966373	9.607715943231597	8.119697383357561	8.616746196795058	7.882751913959662	7.839137273503771	6.095453283994137	6.696684033508063	5.196578699993552	6.209838688423351	6.209838688423351	11.264613763143037	10.873566620318647	11.33492222351932	10.28039359330262	11.01708236939453	11.813666060445636	11.47170506240218	10.608332042476755	12.529218076932011	12.361471266524555	10.470981622337908	9.051135743153282	12.896716675541635	11.307320872176206	16.083008837140216	11.18543009684557	9.771098399268036	11.059415643098419	11.011440335886922	9.747648315639935	10.139095076840022	11.488484898054443	11.273574593715466	14.893269564475682	14.124663384822346	12.684053189709857
Barriers	0.0	6.696802239232056	10.687455206745653	7.561542272689015	6.598346121136274	6.742981061955409	7.772444380369659	10.061246780542811	7.601270011437104	10.610851457800683	12.76191105231313	15.00392828828626	11.994592596654874	10.425652610062874	7.405968394533072	11.421863370347493	5.956561959581511	3.2552340258300134	7.794176133023574	7.982508037367855	5.106709924892736	5.369257200626284	5.369257200626284	10.786361183110179	9.543445263914085	11.124993555914122	10.98874853670923	10.022429246538366	6.3368697809419245	6.079380526529955	7.072214979222831	12.913250385218513	15.037281779616023	8.827606329871438	6.901639796567906	6.6842073747660224	4.516654050375412	8.74296371220269	6.843659255517802	5.017682185282562	5.861367981757667	5.800871650965917	7.00341832918114	5.5063439941368415	5.826178736131776	14.841795923092585	10.919086415250225	10.386663303103083	8.543221141374602
Intrinsic Barriers	0.0	3.8924277486900487	5.020089954137802	7.972407467663288	7.077426021297772	7.780221955229838	4.74586750070254	4.8552672664324446	5.748734640243735	5.7443001911936635	7.399795987953742	6.95201671992739	6.3849158474428505	2.6390938671926656	2.7892685905098915	2.8576429634801266	2.8294694140786305	3.0031146459271745	3.4980823436975093	4.080407274266084	4.180203814059496	3.975271057764379	3.975271057764379	7.931819096207619	7.603166674574216	8.53752624274542	8.30486058462217	8.089754904790121	9.329659460733334	8.713235276440779	10.77727590945627	12.726978172858557	12.360045890013376	6.874227348715067	6.86756220087409	6.23434824993213	5.903390182803075	5.134866286457206	4.984261196106672	4.658531401306391	5.596462642875849	5.3725518092008615	5.609523191043991	4.77675162628293	5.349101891508326	9.931904819910415	10.550239496743112	10.362811473816691	12.125318624151987
Apparent Barriers	0.0	7.631593736079392	12.576576957614938	7.4245872076975905	6.4386528210824405	6.3972340975306	8.781303340258697	11.796573285246268	8.218781801834893	12.233035213336356	14.549282740432924	17.68789881107255	13.864484846392214	13.021172191019609	8.944868329207464	14.276603505969948	6.998926141415804	3.33927381913096	9.226207396132262	9.283208291735113	5.4155452951704826	5.833919248246919	5.833919248246919	11.737875212077698	10.190204793694042	11.987482660303689	11.88337785407158	10.666654027121114	5.339273221011455	5.201428943226347	5.837194669145017	12.975341122671832	15.929693742816905	9.478732656923562	6.9129989951325115	6.83416041637732	4.054408672899525	9.94566285411785	7.463458608654845	5.137399113274619	5.949669761384939	5.943644931554268	7.468050041893523	5.749541450088145	5.985204351006258	16.478426290819975	11.042035388085928	10.394613912865212	7.349188647115473
Mean signed errors (kJ/mol)	cluster:reference	cluster:RPA/cc-pVQZ	cluster:RPA/cc-pVTZ	cluster:MP2/CBS(34)	cluster:M06/TZVPP	cluster:M06/QZVPP	cluster:revM06/TZVPP	cluster:revM06/QZVPP	cluster:revM06/500eV	PBC:revM06/500eV	cluster:M06-2X/TZVPP	cluster:M06-2X/QZVPP	PBC:M06-SX/500eV	cluster:$\mathrm{\omega}$B97M-V/TZVPP	cluster:$\mathrm{\omega}$B97M-V/QZVPP	cluster:$\mathrm{\omega}$B97M-rV(6.2)/400eV	cluster:$\mathrm{\omega}$B97M-rV(7.1)/400eV	cluster:$\mathrm{\omega}$B97M-rV(8.5)/400eV	PBC:$\mathrm{\omega}$B97M-D3(BJ)/400eV	cluster:$\mathrm{\omega}$B97M-D4/TZVPP	cluster:$\mathrm{\omega}$B97M-D4/QZVPP	cluster:$\mathrm{\omega}$B97M-D4/400eV	PBC:$\mathrm{\omega}$B97M-D4/400eV	cluster:r$^2$SCAN0-D4/TZVPP	cluster:r$^2$SCAN0-D4/QZVPP	cluster:r$^2$SCAN0-D4/400eV	PBC:r$^2$SCAN0-D4/400eV	PBC:r$^2$SCAN0-rVV10/400eV	cluster:r$^2$SCAN35-D4/TZVPP	cluster:r$^2$SCAN35-D4/QZVPP	PBC:r$^2$SCAN35-D4/400eV	cluster:r$^2$SCAN50-D4/TZVPP	cluster:r$^2$SCAN50-D4/QZVPP	cluster:$\mathrm{\omega}$B97X-D/TZVPP	cluster:$\mathrm{\omega}$B97X-D/QZVPP	cluster:$\mathrm{\omega}$B97X-V/TZVPP	cluster:$\mathrm{\omega}$B97X-V/QZVPP	PBC:$\mathrm{\omega}$B97X-rV/500eV	cluster:$\mathrm{\omega}$B97X-D4/TZVPP	cluster:$\mathrm{\omega}$B97X-D4/QZVPP	cluster:$\mathrm{\omega}$B97X-D4/400eV	PBC:$\mathrm{\omega}$B97X-D4/400eV	PBC:$\mathrm{\omega}$B97X-D3(BJ)/400eV	cluster:$\mathrm{\omega}$B97-D4/QZVPP	PBC:$\mathrm{\omega}$B97-D4/500eV	cluster:HSE06-D4/400eV	cluster:HSE06-D3/400eV	PBC:HSE06-D3/400eV	cluster:HSE38-D3/400eV
Overall	0.0	-2.9236111803871205	-6.920516928691035	-5.656480568426357	1.1546742876647234	2.8336820942115284	3.9379812853205496	6.681440612874415	3.907435393018457	7.102206777227884	6.220834130514252	9.074145537360486	8.593630075681777	-8.351343214799677	-5.548738389832983	-9.465066424087544	-4.251978151819101	1.6891923894615926	-5.99783274879448	-5.854112517299654	-3.0259936640423906	-3.4509201494528727	-3.4509201494528727	-6.600008912295582	-5.408757464156628	-6.658505392558406	-6.29084990671862	-5.0660893432053875	-1.020608499782813	0.17137816511078402	-0.8575276987460635	6.538902126156447	8.75221779175465	-6.203825646899026	-3.4624950090785407	-3.848916789447281	-1.2208007657860032	-6.119003797277616	-4.455091154013644	-1.83962439616961	-2.320803371878886	-2.4905956300824275	-3.4579302115230726	1.5770268309036812	1.4045314083026343	-9.840530361603706	-5.843666940258042	-5.098489592387283	1.4108576602260174
Adsorptions	0.0	-2.1032965577663467	-10.940674368587983	-7.940927296032896	1.524624415532647	5.060839198558824	0.5235095725947758	5.397986891883193	2.739161148452998	6.801361210121058	-1.6744634115505808	3.607039064479371	11.834253304946287	-14.320632460978231	-9.417889448309628	-15.494664704347628	-7.964268558007613	0.6146205763408545	-9.309422809057386	-9.909770128550008	-5.000855593151452	-6.041168689774679	-6.041168689774679	-10.329474878628389	-8.038736548958695	-10.241178871421047	-9.792136900704273	-8.812143315667603	-7.498185101760707	-5.2337504423388355	-7.076766448535106	-3.639527792474837	0.10589747249226396	-13.620192006681464	-8.856369181739865	-14.164800882247315	-9.63756177846517	-18.61264307799229	-16.169009743311715	-11.70183030962653	-12.968167936145923	-13.107237192272882	-14.68462709116155	-8.739663156491588	-9.656751988943824	-13.739606374536606	-7.5072919266519875	-7.041998590136434	-5.395647580913949
Reactions	0.0	3.840477726936418	2.4695008632843383	-3.6902848477426837	5.669651566432246	5.2980124153012484	0.5345102944993414	0.8770895597360019	0.6288025335195471	1.1350020379446353	0.8151889815781033	1.2238867202201316	1.5829582413725423	3.1666557751353444	3.9505616661772365	1.7167007649161026	2.7655845183906727	3.9861227121395473	1.146386821975322	2.77801720466717	3.546324289195278	2.1543273096018254	2.1543273096018254	0.9721593254507752	0.958425239334853	1.3551721931930085	2.199534072546953	2.9910563177613008	0.12442910219639695	0.07545340457969966	1.6862852956988565	-1.0328030260376788	-0.8476921176770702	1.6492198212945368	1.9092931280611083	6.140889551359578	6.705426405639931	8.319253278933957	6.964058953264612	7.499575302892481	7.31596862866733	7.212909602174477	5.777668145087546	6.381773132661086	6.889856461856501	1.1129259603662074	0.7107322933368323	1.07091858624752	-0.9001008750738796
Barriers	0.0	-4.819712062873198	-8.262982016710643	-5.576917816695641	-0.06655756399413804	1.6608102378522744	5.642466961207295	8.453391806406822	5.019162169034549	8.669219353825403	9.546069803264496	12.403486859865856	9.536142226942957	-9.738520650738792	-6.9562756392163765	-10.753108651273434	-5.078296217824416	1.3836027620722884	-6.955990126421203	-6.998230544978772	-4.1753576700745425	-4.2046698791360955	-4.2046698791360955	-7.560684480148969	-6.343058368828982	-7.766256419280599	-7.538124153038599	-6.1438622653315065	0.3125262502168577	1.54664150710596	0.06132874008996699	10.9764358938628	13.313775348928175	-6.312995424001808	-3.456973500198122	-3.7673973514489867	-1.098167305472695	-6.6051582461518406	-4.38139903350869	-1.7088728425709026	-2.068155230948681	-2.2623115475990403	-2.960155580766108	2.9550127523131473	2.7985209942257825	-11.60412543886296	-7.066360502058274	-6.154964387608696	3.6902236043359835
Intrinsic Barriers	0.0	-0.5966831184923649	1.17389377951622	-2.2110450814167657	0.5800190816322962	-1.2427381065984566	-0.10462717960278194	-0.9534061352411906	-2.391105430845831	-2.022228224707457	1.327614748229583	0.5044529574612776	-3.07473194617099	0.10943397010366122	-0.9904975692431132	-0.18262408718389148	0.2880912317195907	0.7802254851800777	-0.5822393415583065	-0.1432973047097524	-1.1683398547271888	-0.5735541371880876	-0.5735541371880876	2.8123710776368775	1.9765762661894162	2.42273981468558	2.611930568969304	2.5368568402821743	6.428966804097096	5.608036699394385	6.341136164507286	11.42311998953422	10.67555157840252	1.7679375546673934	0.9329719431698322	3.764672507842382	2.8417315868039927	3.133124953979859	1.742631483823061	0.8869294909139475	1.2019604974921094	0.9704799569347718	2.3387347108752388	2.173785250633955	1.5254313633195125	-0.033622451446717605	1.1842917608883	1.865655662707771	7.267163360661168
Apparent Barriers	0.0	-6.227388377666809	-11.408607282119597	-6.698875395121933	-0.2820831125362828	2.628659686002518	7.5581650081439875	11.588991120289494	7.489251368994676	12.233035213336356	12.285554821609468	16.369831494000714	13.739766951314273	-13.021172191019609	-8.944868329207464	-14.276603505969948	-6.867092034339085	1.5847285210363584	-9.080573721375503	-9.283208291735113	-5.177696941856993	-5.415041793118765	-5.415041793118765	-11.018369666077584	-9.116269913835115	-11.162588497269326	-10.921475727041233	-9.037435300536067	-1.7262872677432217	0.19284310967648505	-2.0319404013824727	10.82754119530566	14.193183272436727	-9.006639750224874	-4.92028864798744	-6.278087304546109	-2.411466936231591	-9.85125264619574	-6.422742539285941	-2.5741402870658527	-3.158193807095611	-3.3399087157769776	-4.726452344646557	3.215421919539545	3.2228842045278725	-15.460959768001707	-9.816577923040464	-8.828504404380851	2.497910352227589
Max abs errors (kJ/mol)	cluster:reference	cluster:RPA/cc-pVQZ	cluster:RPA/cc-pVTZ	cluster:MP2/CBS(34)	cluster:M06/TZVPP	cluster:M06/QZVPP	cluster:revM06/TZVPP	cluster:revM06/QZVPP	cluster:revM06/500eV	PBC:revM06/500eV	cluster:M06-2X/TZVPP	cluster:M06-2X/QZVPP	PBC:M06-SX/500eV	cluster:$\mathrm{\omega}$B97M-V/TZVPP	cluster:$\mathrm{\omega}$B97M-V/QZVPP	cluster:$\mathrm{\omega}$B97M-rV(6.2)/400eV	cluster:$\mathrm{\omega}$B97M-rV(7.1)/400eV	cluster:$\mathrm{\omega}$B97M-rV(8.5)/400eV	PBC:$\mathrm{\omega}$B97M-D3(BJ)/400eV	cluster:$\mathrm{\omega}$B97M-D4/TZVPP	cluster:$\mathrm{\omega}$B97M-D4/QZVPP	cluster:$\mathrm{\omega}$B97M-D4/400eV	PBC:$\mathrm{\omega}$B97M-D4/400eV	cluster:r$^2$SCAN0-D4/TZVPP	cluster:r$^2$SCAN0-D4/QZVPP	cluster:r$^2$SCAN0-D4/400eV	PBC:r$^2$SCAN0-D4/400eV	PBC:r$^2$SCAN0-rVV10/400eV	cluster:r$^2$SCAN35-D4/TZVPP	cluster:r$^2$SCAN35-D4/QZVPP	PBC:r$^2$SCAN35-D4/400eV	cluster:r$^2$SCAN50-D4/TZVPP	cluster:r$^2$SCAN50-D4/QZVPP	cluster:$\mathrm{\omega}$B97X-D/TZVPP	cluster:$\mathrm{\omega}$B97X-D/QZVPP	cluster:$\mathrm{\omega}$B97X-V/TZVPP	cluster:$\mathrm{\omega}$B97X-V/QZVPP	PBC:$\mathrm{\omega}$B97X-rV/500eV	cluster:$\mathrm{\omega}$B97X-D4/TZVPP	cluster:$\mathrm{\omega}$B97X-D4/QZVPP	cluster:$\mathrm{\omega}$B97X-D4/400eV	PBC:$\mathrm{\omega}$B97X-D4/400eV	PBC:$\mathrm{\omega}$B97X-D3(BJ)/400eV	cluster:$\mathrm{\omega}$B97-D4/QZVPP	PBC:$\mathrm{\omega}$B97-D4/500eV	cluster:HSE06-D4/400eV	cluster:HSE06-D3/400eV	PBC:HSE06-D3/400eV	cluster:HSE38-D3/400eV
Overall	0.0	16.63165543228388	28.17835852369899	21.621025405824184	23.406687444075942	20.887229277926963	17.94704214693047	23.579695640015416	18.52060913171772	24.80745643917362	32.02915476670023	36.91046908614226	27.24499374554398	32.7730460697785	26.809012599405833	36.99842120279391	23.346188025444462	14.364305156312184	28.280082559673247	24.272097984619904	18.41514063766226	19.33025083832581	19.33025083832581	33.618135862227064	31.7485358149861	40.150671370591226	39.141810173626254	41.247286589027226	27.516522751771845	25.578888832242228	33.30680708128966	24.704035483300686	26.204614215763286	26.54596558632329	20.289097398286685	24.81057418405544	19.10283097572392	32.869448734816615	29.843473249173257	24.31425498984754	26.059205203790043	25.84700647532918	30.56993848723505	23.729414515197277	25.044141026301077	47.77815404856574	39.34191472495968	37.84659047489822	32.01649631080363
Adsorptions	0.0	6.287610144296195	21.083520763088018	12.027263402356766	11.863763266155729	14.75810810882831	4.877522999391658	8.920453226251993	3.961321203855732	9.583487529653212	8.807544939569198	7.852258512051776	14.995862277452943	25.60315293504391	19.16037953493651	28.472990796149134	14.25647390262202	2.7789120745298987	18.300274690500373	18.426104336977005	12.014225824852474	11.230884986689489	11.230884986689489	14.990345180092845	12.964345311571378	14.2430379820089	12.605545118903137	13.420955078425322	11.819172495452221	9.774242512125056	9.335661856976458	7.481330545153469	4.994842021143995	26.347433041781187	19.86671137425583	21.78020194498822	15.7523865835974	31.500954692133746	26.118730121059343	20.233708801562898	19.24038791376006	19.80839455809837	26.67968125257903	18.731116083450615	19.439652884155294	18.9298188392504	13.096033141659063	11.638332648974028	10.67978242414847
Reactions	0.0	16.63165543228388	16.87198057770729	21.621025405824184	21.678475864231586	20.740285217761993	14.995928525924683	15.764031283557415	11.162285897939	11.340454659366515	18.143995083868504	19.800298020243645	13.094493896292988	15.700139671564102	15.531353361904621	15.497146887879353	14.9528269469738	14.364305156312184	11.206206947506871	12.881365522742271	12.474171876907349	12.341364475927548	12.341364475927548	17.948270723223686	16.496123924851418	19.520240824611392	19.61468608301948	19.369855173826636	16.30259015239426	14.061484135687351	17.73320666796826	20.13219690194819	22.38758953777142	17.86335101723671	17.280223488807678	18.925085358321667	18.66493385285139	22.678889211587375	21.88779605925083	20.791373535990715	18.53470010275487	19.818141392053803	16.73367963451892	23.729414515197277	25.044141026301077	20.468691343150567	21.964362081867876	20.986372562896577	20.864436313480837
Barriers	0.0	15.636319742014166	28.17835852369899	16.624708883464336	23.406687444075942	20.887229277926963	17.94704214693047	23.579695640015416	18.52060913171772	24.80745643917362	32.02915476670023	36.91046908614226	27.24499374554398	32.7730460697785	26.809012599405833	36.99842120279391	23.346188025444462	8.101450769810072	28.280082559673247	24.272097984619904	18.41514063766226	19.33025083832581	19.33025083832581	33.618135862227064	31.7485358149861	40.150671370591226	39.141810173626254	41.247286589027226	27.516522751771845	25.578888832242228	33.30680708128966	24.704035483300686	26.204614215763286	26.54596558632329	20.289097398286685	24.81057418405544	19.10283097572392	32.869448734816615	29.843473249173257	24.31425498984754	26.059205203790043	25.84700647532918	30.56993848723505	16.93254543840885	17.26062382821692	47.77815404856574	39.34191472495968	37.84659047489822	32.01649631080363
Intrinsic Barriers	0.0	9.777996763586998	11.691761948168278	16.61752290278673	14.308793552219868	13.421883776783943	12.873251602053642	11.193057671189308	10.072887628193712	10.669702514569508	17.477630496025085	15.434105411171913	10.688450093060965	4.633087195456028	5.353667393326759	8.290023981709965	7.508137913042447	6.66866748224129	7.692099316016538	8.131179697811604	6.982149206101894	7.348975490836892	7.348975490836892	12.213591150939465	12.852459408342838	17.685775246005505	16.639718290534802	16.658694193523843	17.32667649537325	16.12028620392084	18.169571632839506	24.704035483300686	23.46383149176836	12.658332705497742	11.716630794107914	12.093125559389591	10.840031206607819	10.166213001677534	7.096747882664204	6.905497461557388	11.99101673430414	12.923569903970929	8.500312317861244	16.93254543840885	17.26062382821692	19.98659084929386	19.24482945280033	18.628996566898422	24.935353363165632
Apparent Barriers	0.0	15.636319742014166	28.17835852369899	16.624708883464336	23.406687444075942	20.887229277926963	17.94704214693047	23.579695640015416	18.52060913171772	24.80745643917362	32.02915476670023	36.91046908614226	27.24499374554398	32.7730460697785	26.809012599405833	36.99842120279391	23.346188025444462	8.101450769810072	28.280082559673247	24.272097984619904	18.41514063766226	19.33025083832581	19.33025083832581	33.618135862227064	31.7485358149861	40.150671370591226	39.141810173626254	41.247286589027226	27.516522751771845	25.578888832242228	33.30680708128966	22.547494738013484	26.204614215763286	26.54596558632329	20.289097398286685	24.81057418405544	19.10283097572392	32.869448734816615	29.843473249173257	24.31425498984754	26.059205203790043	25.84700647532918	30.56993848723505	11.582169071538374	11.788249226709013	47.77815404856574	39.34191472495968	37.84659047489822	32.01649631080363
[truncated: 28 more columns]
