# Supplementary material for: Accurate and Efficient Description of Acidic Zeolites with Plane‐Wave Density Functional Theory Using Range‐Separated Hybrid Functionals
Source: Chemphyschem. 2025 Jun 30;26(15):e202500147. doi: 10.1002/cphc.202500147 (PMC12321285; doi:10.1002/cphc.202500147)
Supplement: Supplementary file 1 — Supplementary Material [file CPHC-26-e202500147-s001.zip › structures.txt]

benzene.xyz
12
#
C        9.94584803      12.18874916       8.99999911
C        9.94584804      10.79136785       8.99999936
C       11.15623698      10.09252739       8.99999947
C       12.36662592      10.79136787       8.99999966
C       12.36662594      12.18874918       8.99999937
C       11.15623694      12.88758963       8.99999925
H        9.00004699      12.73473210       8.99999931
H       11.15623701      13.97955106       8.99999940
H        9.00004700      10.24538490       8.99999930
H       11.15623701       9.00056592       8.99999940
H       13.31242698      10.24538487       8.99999944
H       13.31242695      12.73473213       8.99999940

CH4.xyz
5
#
C        9.39134579      10.05088948       9.95603027
H       10.48771062      10.07880431       9.96359473
H        9.02154027      10.46835918       9.01162444
H        9.00479612      10.64356652      10.79406182
H        9.05140811       9.01281335      10.05491042

benzene.POSCAR
 C  H 
 1.0000000000000000
    22.3124758999999990    0.0000000000000000    0.0000000000000000
     0.0000000000000000   22.9801190999999996    0.0000000000000000
     0.0000000000000000    0.0000000000000000   18.0000003000000000
   6   6
Cartesian
  9.9458489171982940 12.1887502415664617  8.9999999072164094
  9.9458489227831706 10.7913688096636751  9.0000001543235815
 11.1562379693583278 10.0925282879329625  9.0000002646334245
 12.3666270201450939 10.7913688246671491  9.0000004563002705
 12.3666270380166381 12.1887502650229624  9.0000001718499139
 11.1562379253133113 12.8875907755837744  9.0000000456765363
  9.0000477922889708 12.7347332297001969  9.0000001036081816
 11.1562379999999255 13.9795523024818102  9.0000001999999402
  9.0000477934055674 10.2453858067829877  9.0000001000000580
 11.1562379999999255  9.0005667145298069  9.0000001999999402
 13.3124281645260982 10.2453857806096096  9.0000002384600570
 13.3124281271828711 12.7347332614586861  9.0000001999999402

TS_B10.POSCAR
Si Al  O  C  H 
 1.0000000000000000
    13.6250000000000000    0.0000000000000000    0.0000000000000000
    -6.8124999999999973   11.7995961265629763    0.0000000000000000
     0.0000000000000009    0.0000000000000016   15.0670000000000019
  35   1  73   2   3
Cartesian
 -4.2189183054642490  8.1518528006468642  1.5309129874873875
  9.4115197856751092  2.7466569162750583  1.5852759215347321
  0.4541296683863155  5.4495438771135714  1.4597168857036988
  0.3994079594914096  5.3771498330715222 13.3965632683125371
  9.3918212989007728  2.6954781764946714 13.5284855184142216
 -4.2675028865808766  8.1246865481687855 13.4995122109810968
  9.3535088103571997  0.2295592272427669  6.5451997203836347
  7.3206543332129952  9.3338847142612256  6.5527631550511183
  7.3049149720541857  9.3859527980869117  3.4552588087140537
  2.5749109986404997  6.6195768527420897  3.4211347455990904
  9.4053516001900537  0.2608294588457165  3.4557681405261467
  2.5889026097916754  4.1058973226514457 11.6317838662838096
 -4.2374930689269164 10.5198307705973289 11.5520176573137352
  7.2894984030932539  1.4651547854013089 11.5766705166590818
  7.3529468444634913  1.5384531622358499  8.5105397021127445
 -4.2616391785847423 10.5284215398241692  8.5117727973511776
  2.6139277863383636  4.0866791687357189  8.4842287967007195
 -1.1129785203755125  2.6543965037768675 13.5162866732626679
 -1.1166457305644431  8.1084568233871419 13.4303377848646353
  7.8583321162792110  5.3944717209937041 13.4907479134609556
  7.8568309493932489  5.4380144312075602  1.5535313012009211
 -1.0777462835697114  8.1521797826240583  1.4667338391324665
 -1.0736635459690631  2.7543478927258866  1.5842056545599914
  5.7308810792529421  6.6643846430851337  3.4604929341580957
 12.5706205030694118  0.2929547695723709  3.4890510854287946
  1.0053142490754214  9.3992464287270945  3.4443636268268176
  0.8825660812465763  9.3937404519349474  6.4888119442922871
 12.5264064052949280  0.2385920750837308  6.5795759224352377
  5.6850696059856674  6.6651402742786683  6.5134697385811080
 -1.1470395485278748 10.6901088563766109  8.4434185603168590
  5.7089530961844250  4.2145433734180822  8.4962007582813044
  0.9110720058848167  1.4858829659169761  8.5538190879605143
  0.9795245130948989  1.4672141354555357 11.6169822905274636
  5.6909898441138758  4.1843565947923276 11.5853795576217760
 -1.1278688998790172 10.5779906620072968 11.5450220927162199
  2.5066434984481143  6.6237604492132256  6.5343887598885440
  8.9657490563219451  6.6073462754927927  1.8075658641980337
 10.9846862802967209  3.1181692712817179  1.8295700040448439
 -0.6635968525624505  6.5955973766565936  1.7377124664739196
 -0.6783492576006923  4.1807252947402054 13.1460472679448941
  8.9921238553492664  4.2487674772378732 13.2357080364896156
 -2.6983022962692953  7.7671320555345886 13.2658113469649290
  2.0361194657077291 10.5160227875578958  6.8213726207083889
  4.1613785656751601  7.1247718644569709  6.6227876893372937
  6.2361548119725905 10.5216119256073579  6.8433356982076576
  6.2000939509089203  8.2123560137993419  3.2437991109014956
  2.0657514727647204  8.1582690259676180  3.4125886221308774
  4.1863446592769940 11.7565673058592548  3.2916778838966736
  2.1128866596116680  2.5817896708669981 11.9757336585791681
 -2.6908159781613703 10.9494454701296462 11.8389774610566683
  6.1665343810660076  2.6332960680815600 11.7241269383393796
  6.1925478135873684  0.4223617558522057  8.2661514769655859
  1.8849242067857126  0.2025890148335857  8.4248084899306672
  4.1868626000495182  3.6765095638381973  8.2448858852369096
 -5.0331818301706077  9.1644015756530344  2.4964706316290131
  8.9670574910278038  1.4991078922014696  2.5107512413402744
  1.8195793743151569  5.7353164547601940  2.2822683015330036
  1.7202188233677964  5.1742101948603052 12.4888086444640791
  8.5067459956340272  1.6938186544231348 12.6199534106376046
 -4.7247983835070082  9.3640427161719018 12.5708465189228686
  8.6098375933591740  1.2934200880638580  7.5178158677524802
  2.1467978252583926  5.3029062141435874  7.5798063841280490
 -4.9996642876539408  9.5142265833078454  7.4954088432572972
 -0.2685225425070694  1.5836969278744841 12.6443376397828580
 -0.6699395929634906  9.3201478883353861 12.4582975380125376
  6.5554939160747772  5.1352852624209886 12.5703898201195692
  6.5284714063925806  5.6864960204628039  2.4408634962738085
 -0.2026649776242840  9.1440431997647451  2.3932681069532329
 -0.5971243868552567  1.5419271185163770  2.5542503673531205
 -0.4062068943367063  9.6822056245968380  7.4350096413397706
 -0.3741236239666051  1.2939883579230795  7.5797959368104904
  6.0751738976763008  5.4371206079292351  7.5104676299860396
 -2.6407567730194916  8.3255778832816993  1.8495014142270734
  8.5142681918102152  4.0264299888845443  2.0029947685029703
 -0.1427455473745735  4.0281334886189457  1.9868965519821369
 -0.2746453505228630  6.7926247853050095 13.0069051987987212
 10.9487378476890331  2.4709091373718488 13.1514826399698386
  8.4764583092942196  6.8330262634475956 13.0863703635202953
 10.9419480684283670  0.3148162518804077  6.8445567380920300
  1.4171616681951840  7.9251333476028618  6.7350921834380841
  6.6831783740257675  7.8970439622268263  6.8859261064380357
  6.6390258538783389 10.8097719676438881  3.0474655597070566
  4.1563669491197945  6.5665740441498963  3.0828835863378208
  1.7875734735676549 10.7423541681739163  2.9721244923636871
  4.1420832277844459  4.2766901607649297 12.0540757484915968
 -5.1905455435093897 11.7993772559159957 11.7885975133022551
  6.6018179689033447  0.0480944214655106 11.9483796531467643
  6.7409374127342954  3.0007895772301518  8.1868557142481855
 -2.7195610191149528 10.6734738651569447  8.0672042295256077
  1.7344013382236381  2.7782222899310738  8.0294515655770162
 -4.5335080841391200  8.5423631665547237 15.0503097140582867
  9.1500770034694572  2.3421860459193766  0.0321024662314930
  0.8479693778219994  5.3709851964386068 14.9602608649137583
  9.0623813040249335  0.6548342559087352  4.9952586748856973
  7.8113522331030074  9.4284419862795179  4.9988705006273744
  2.3665404787100712  4.4074875683730772 10.0594945767244344
 -4.3877516154791163  9.9551948365495377 10.0310091330518283
  7.8790387969772073  1.4557177968627328 10.0560405972651150
 -0.8362135198403169  2.3475585542844457  0.0287767703684242
 -0.8032006043335159  8.5298639554083309 14.9739090550496794
  7.4120305793293353  5.3900585751552947 15.0562413222430980
  6.0251872379705667  6.1641929149988224  4.9774505450204458
 12.8882848439214150  0.6951206419273686  5.0434262188428090
  0.3920516274879408  9.6030950108600237  4.9303262708345503
 -0.9188141300028764 10.1913011582051514  9.9798108428986438
  5.8688867316692548  4.6999002854511200 10.0506089542337431
  0.4236743925239391  1.6789678924953158 10.0950194114951390
  2.2588437802542791  5.9118540487410032  4.8685220936533984
  2.5797340214198567  0.8665073979495977  5.0642878166739465
  2.1331704737510226  3.9020070320434481  4.8455187700564695
  2.1811946938214248  1.9246203358320055  4.9348523453250053
  3.2196533059571855  3.8771435039110869  4.9295461531290501
  1.5290834808177216  3.9572464148678450  5.7484078183298495
  1.6595199109027503  3.9073539094955585  3.8659908467778328

propene.POSCAR
 C  H 
 1.0000000000000000
    21.5826016000000003    0.0000000000000000    0.0000000000000000
     0.0000000000000000   19.9313417999999984    0.0000000000000000
     0.0000000000000000    0.0000000000000000   20.5612367999999996
   3   6
Cartesian
  9.6141507610941908  9.7024300939446668 10.7820244933181364
 10.9466106856955356  9.6019364672991347 10.7636276120394605
 11.8470572320230243 10.2449420166868794  9.7561220889466149
 11.4411311531744619  9.0058473928505727 11.5401390969050421
  9.0115215494307517  9.2081786916449104 11.5464401170897411
  9.0767247077518487 10.2858758465302067 10.0285974692720021
 11.2784105262577672 10.8232307479163943  9.0134931624115744
 12.4458917120338253  9.4896031875991991  9.2204972844887294
 12.5671210635752892 10.9230553294343196 10.2437348589081232

ZO-_HeptaMB+.xyz
192
#
H        1.97210514      -2.89467303       0.12278756
Si      -1.34724249      -2.49581025       1.56658157
Si      -1.35980463      -2.52760794      13.52381563
Si      -1.36892386      -5.18033420       6.53880892
Si      -1.35681326      -5.01566576       3.42011163
Si      -3.46597314      -3.76291774      11.56392712
Si      -3.45039790      -3.68191211       8.49310308
Si       1.75587757      -2.57333729      13.48668260
Si       1.77819091      -2.49303394       1.54342274
Si       1.76301767      -4.96235495       3.45731199
Si       1.75677959      -4.99623470       6.56278779
Si      -4.99291910      -1.00934840       8.45463882
Si      -5.05888269      -1.04797963      11.54837979
O        0.21660740      -2.08718967       1.80473466
O       -1.77764639      -0.96764536      13.29126469
H       -1.66596378      -6.63157748       6.68974349
H        2.30924103      -6.36632710       6.74921256
O        0.21439282      -5.37870708       3.16695590
O       -4.59284828      -2.60198129      11.70270962
H       -4.68387052      -4.50388592       8.35159211
H       -6.37059296      -1.53447143       8.24635643
O       -1.76776595      -3.70073119       2.56107344
O       -2.22990571      -3.50228554      12.57423681
O       -2.29900124      -4.23522292       7.48809427
O       -4.19432043      -0.09625045      12.53215735
O        2.20350677      -3.71996261       2.51238850
O       -4.66826205       0.23410985       7.48812189
O       -2.25905098      -1.21349866       1.94347895
O        0.19052357      -2.71199069      13.09582146
O        0.18660316      -4.98845477       6.97692365
H        2.64749900      -6.11987952       3.14917136
H       -2.21359928      -6.14977434       2.97644907
H       -6.48437610      -0.95773906      11.96902952
H       -4.08159835      -5.05809638      11.96472494
O       -3.85729769      -2.15337690       8.13062655
H       -1.56210605      -2.90714643       0.15174688
O       -1.60775633      -4.69975422       4.99889293
O       -2.89415436      -3.80036930      10.03027356
H        1.97036700      -2.90182856      14.92307000
O        1.92901505      -4.50512424       5.01697152
O       -4.83125581      -0.54630965      10.01851679
H       -1.56317045      -2.90985804      14.94847286
H       -3.40782492       0.15458426       0.11459570
Si      -3.42438136       4.07691608       6.53283771
Si      -3.44459344       4.12709527       3.44072547
Si      -2.93444454       0.16743109      13.50404674
Si      -2.95783434       0.19311291       1.53344911
Si      -5.05958527       1.44261149       3.45585318
Si      -5.14008595       1.47691116       6.53859334
O       -1.85050995       1.37338292       1.72846956
H       -6.56077476       1.89246299       6.70008940
H       -4.36770312       5.20916019       6.74564826
O       -4.55739149       2.97722755       3.17539841
O       -2.16269921       3.92827478       2.46390810
O       -2.10609022       4.23912001       7.47274829
O       -4.22606956       0.42163468       2.49887960
O       -2.30257484       1.60698097      13.11565515
O       -4.12449624       2.69506603       6.94144588
H       -4.03651331       5.46180797       3.14867428
H       -6.49859425       1.34190428       3.08675671
O       -2.90997709       4.06683965       4.98213948
H       -3.40635969       0.15235174      14.91620456
O       -4.76688386       1.02849203       4.99762884
Si       3.37239076       0.18802531       1.43327526
Si       3.30552062       0.14215980      13.38933626
Si       5.46537731      -1.13400591      11.56947544
Si       5.53528804      -1.18554624       8.41420066
Si       8.63208090      -1.00934840       8.45463882
Si       3.79739648      -3.75975838       8.50528355
Si       3.84348539      -3.76303959      11.56162206
Si       8.56611731      -1.04797963      11.54837979
O        2.20529623      -1.04203866      13.15174013
O        4.98480943      -2.65866956      11.92384923
H        8.99191629      -2.46781540      11.68938544
H        4.63794579      -4.98693332       8.43716951
O        7.12499141      -1.58380033       8.22679085
O        4.57512795      -0.06282060      12.40857219
O        2.59214826      -3.63057021      12.58630949
H        9.36127136      -0.17265652      12.45317839
O        2.50418838      -3.92810965       7.53229014
O        8.95673795       0.23410985       7.48812189
O        2.70277428      -1.21731423       1.90589540
O        7.01520144      -0.94979921      12.00604051
H        4.42798671      -5.12510299      11.70396843
H        9.66050304      -2.04538402       8.16121234
O        4.67859317      -2.51640889       8.01277212
H        3.76417495       0.12035905      -0.00166287
O        5.26592940      -0.85007842       9.99672858
O        8.79374419      -0.54630965      10.01851679
O        3.27120520      -3.54426260      10.04251009
H        3.76081808       0.11630492      14.80678353
H        1.95738253       3.29604378       0.01540344
Si      -1.35776041       2.90700430       1.49985419
Si      -1.38520107       2.89096086      13.46900305
Si       5.44357614       6.61926192       6.53880892
Al       5.30009728       1.39606335       6.53631665
Si      10.20061864       4.07691608       6.53283771
Si      10.18040656       4.12709527       3.44072547
Si       5.42332339       1.41663441       3.40144620
Si       5.45568674       6.78393037       3.42011163
Si      -1.36059770       5.28658294      11.52186568
Si      -1.39101193       5.27165697       8.48977097
Si       1.74043512       2.87515974      13.39612043
Si       1.77256814       2.89726802       1.43805679
Si       8.56541473       1.44261149       3.45585318
Si       8.57551767       6.83724118       3.45731199
Si       3.87007656       4.13180986       3.37365054
Si       3.80064952       4.10182746       6.49787598
Si       8.56927959       6.80336142       6.56278779
Si       8.48491405       1.47691116       6.53859334
Si       1.71270370       5.62720953       8.42895192
Si       1.75052184       5.38214997      11.53666823
O        2.24877600       1.35442313       1.64854456
O        0.16900683       2.49771367      13.16635901
O        5.12248730       5.05052320       6.70196344
O        6.96633273       1.92109658       6.71121728
O        9.16972455       5.31427093       6.76540431
O        9.06760851       2.97722755       3.17539841
O        4.97200764       2.97458424       3.12286087
O        7.02689282       6.42088905       3.16695590
O        0.18089835       5.73458193      11.82041648
H        1.98973919       7.08785838       8.34602271
H       -2.05210615       6.60475818       8.43576550
H       11.35583330       3.94478778       2.54503748
H        5.07878897       7.98989865       2.63226040
O        4.69809490       0.46122101       2.29010167
O       -1.84887449       4.13063639      12.54085298
H        4.59435625       7.48220872       7.40556691
O        5.01913299       0.02252821       7.54188854
H       11.40697910       4.22534794       7.39294435
O        2.18390038       4.06860754      12.38878653
H        9.32739677       0.50925657       2.58100863
O        2.58319662       3.90607967       2.40253842
H        8.97992112       7.97785454       2.58979830
O        2.61110533       4.80302900       7.37867805
O        0.21361607       2.98928316       1.87795190
O        2.61935165       1.56627277      13.02209419
O        6.99910316       6.81114136       6.97692365
O        4.11584621       2.62104980       6.97455178
O        9.50050376       2.69506603       6.94144588
O        9.53590042       5.58038410       3.12272840
O        7.01302378       1.33396939       3.05767496
O        4.52781982       5.55573359       2.93964183
H       -2.25932274       6.46017931      11.70099099
H        2.60205562       6.52671837      11.96325278
O        0.15326209       5.43398091       8.02816186
H       -1.56579784       3.30711422       0.08078637
O        5.20474367       7.09984191       4.99889293
O       10.71502291       4.06683965       4.98213948
O       -1.46609777       4.68376946      10.00796628
H        1.95509231       3.29520529      14.80842529
O        8.85811614       1.02849203       4.99762884
O        8.74151505       7.29447189       5.01697152
O        3.34473234       4.18760341       4.91666875
O        1.99645871       5.10609709       9.95060074
O        5.03419406       0.94815853       4.86808661
C        1.64162146      -0.00217512       5.14969493
H        2.43935537      -0.22758103       5.86793333
H        1.50723752      -0.85411049       4.47226308
H        1.93283889       0.87225261       4.55502703
C        0.89636315       1.31839707       8.06707859
C        0.55759782       1.49577081       6.73552328
C        0.26638508       0.30951304       5.88317733
C       -0.03603971      -0.94390641       6.62887019
C        0.26380260      -1.07582303       7.97319427
C        0.89006742       0.01564639       8.62677770
C        1.25331253       2.44201779       8.98080746
C        1.49565567      -0.19765541       9.97291738
C        0.52264045       2.80773208       6.04765591
C       -0.80266197       0.61887801       4.80896293
C       -0.58549143      -2.06072901       5.83288776
C       -0.04337277      -2.28712259       8.80262257
H        1.80330735      -1.23885081      10.11841580
H        0.76538926       0.03084147      10.77112782
H        2.35857453       0.46128479      10.13249592
H       -0.68429580      -2.99071451       8.27905802
H       -0.55912191      -1.98963594       9.72788365
H        0.86151672      -2.83224576       9.10147962
H       -0.29426248      -2.01149596       4.77758227
H       -1.68832249      -2.05103139       5.86343878
H       -0.24226055      -3.00755306       6.23665060
H       -0.48117119       1.45545083       4.18176468
H       -1.76547472       0.87186347       5.27521807
H       -0.95724551      -0.23311844       4.14084899
H        0.91682835       3.62246173       6.64475920
H       -0.51412591       3.06235045       5.77474550
H        1.08311322       2.77835144       5.10077700
H        0.92406241       2.24942808      10.00936273
H        2.33683334       2.62503805       8.99573749
H        0.74537962       3.34533903       8.65414601
H       -1.56814583       3.30584944      14.88728359
H        9.25428898       7.78231123       7.45134867

B24_reactant.POSCAR
Si Al  O  C  H 
 1.0000000000000000
    13.6250000000000000    0.0000000000000000    0.0000000000000000
    -6.8124999999999973   11.7995961265629763    0.0000000000000000
     0.0000000000000009    0.0000000000000016   15.0670000000000019
  35   1  72  13  21
Cartesian
 -1.4520714353215471  3.0811539069977836  1.4635273921581218
  5.3356281071729157  9.4662299154568075  1.4448588131559814
 -3.5830944978473678 12.1796677056664926  1.4795434331440931
 -3.5756025011684440 12.1382113978703963 13.4341654301774582
  5.3365478347297959  9.4339394726123729 13.4491753271734193
 -1.4594780746478200  3.0491577101592964 13.4243263061083251
  5.3508239392741475  6.9851402316477609  6.4715850694882544
 10.0775592514869228  4.2773528091237134  6.4800035532960569
 10.0575665589553882  4.3162697191285710  3.3740137723153776
  5.3498805073116129  1.6141338526986038  3.3730441254859982
  5.3595513159893731  7.0068219173265831  3.3911901718459934
 -1.4644926525095256 10.8662495283178746 11.5791517984011918
 -1.4518945318411229  5.4801360397272889 11.4816916105653277
  3.2808296190573820  8.2224833904989652 11.4871214613690178
  3.2514112363658740  8.3246501725122499  8.4347178955753961
 -1.4723751020751599  5.5222019682417844  8.4217612923941623
 -1.4044049488602506 10.8638278775848498  8.4812863720679061
  8.5026492074042270  9.4016842085871488 13.4664969091894697
  1.6777057690593753  3.0545485820499469 13.3917798059380466
 10.6015553645043052  0.3514162314393921 13.4508294473777479
 10.6126871359069668  0.3787812780396044  1.5081193601310212
  1.6807213371946004  3.1011766739076032  1.4306691560730513
  8.4952295652175795  9.4617161989305956  1.4608412279353413
  8.4507986407138951  1.6047942508776090  3.4013672465788174
  8.4788516571690113  6.9870871964882246  3.3978759727826233
  3.7847281390161127  4.3046278076821798  3.3425783667383202
  3.7392477157955342  4.3273405437033050  6.4517615055190891
  8.4717695259228343  6.9583979797125606  6.5197469814185096
  8.3777833153087649  1.7080157884968235  6.4889794028301440
  1.6402688334133848  5.6865085190038860  8.3910024659457534
  1.6277955217791815 10.9610566681508335  8.4778887761557602
 -3.0626251163442375  8.2518570228582195  8.4387904886185900
 -3.0520471645156930  8.2007687439776369 11.5345838365038329
  1.6758094954303919 10.9376420875157887 11.5335842592510538
  1.6811448256285362  5.5115575068491856 11.4551461021180181
  5.3547779295614522  1.7150425766107653  6.5462839049573534
 11.7353365286484816  1.5362677918097640  1.7443034060343736
  6.9153407145616956  9.8471549910276153  1.5681691670529923
  2.1219285620279988  1.5561255303997925  1.7077879996695751
 -4.6584327810469466 10.9390391633020521 13.1867009398593318
  4.8906305194787416 10.9775091187100191 13.1755594199885895
  0.1066136916016401  2.6720372101398913 13.1842760658338651
  4.9497032072308960  5.4265778251086294  6.6011743964722740
  6.9533723080557115  2.3852573431891377  6.6735792364876936
  8.9378092458540106  5.4179061038090124  6.7683528818744030
  8.9565955178817109  3.1422496581366395  3.1682372123219160
  4.8875028696500298  3.1560987217797640  3.0332445699375170
  6.9186737318127056  6.5934967422463293  3.1610901057228542
 -1.9451481126947276  9.3378791747008538 11.8953399855829911
  0.1113877081454634  5.8908077681575337 11.7049480225134772
  2.1806237373134558  9.3987028688022480 11.7166609338696563
  2.0107492184737610  7.2743040386094044  8.3263285742582163
 -1.9861490486518580  7.0518000255906035  8.2799450894069615
  0.1388545644453591 10.3055842764033514  8.4170650254808077
 11.3433840183499015  4.0905065479257132  2.4156655242542739
  4.9577967034968884  8.2592021338726092  2.4469962259926179
  4.5298136486573775  0.5926959076843995  2.3949261005402005
 -2.2645636100453452 11.9183555842035247 12.5167960421546418
  4.5512332467267473  8.4134523892917681 12.4732947424246543
 -1.8935173688331417  4.2822465242885688 12.4734925377066492
  4.4557626423049257  7.9526272783687695  7.4173273960442891
  5.1616267582879924  0.3310729023924768  7.5713214570122602
 11.3736217285846557  4.5315707022887883  7.4160943916222664
 -4.3557126923924763  8.3666677359615722 12.4864087046054610
  2.1099098853557359  4.2643046415608508 12.4004698011679118
  2.4732012045383289 11.9225121833563108 12.5415657244067216
  9.3369226333247575  0.6019150633147373  2.4716446489971045
  2.4998282661786546  4.1299955931967212  2.3652750418608042
  8.8759376144949709  8.2774953392277002  2.4980948413282680
  2.4623967988172373  4.8651580510312282  7.2933352443117476
 -4.3335418239952528  7.9916623903566322  7.4647883341808559
  1.7922704055899517 12.2159472072486626  7.4746977392711766
  0.1151280212814306  3.2415978573777364  1.8138188039476209
  4.4699308141140968 10.7538039897070679  1.9027136079464464
 -4.2726478383698874 10.7641794402329705  1.8928218416419977
  2.5613347198971472  1.7502785249583652 13.0154256848687506
  6.9198445165109659  9.2928977939936370 13.1568803964207799
 11.2682361967753746  1.7631165036605103 13.0215169647309068
  6.9082173566907521  7.1505007228245310  6.8992573927505871
  4.1700176568854497  2.9010958643090476  7.0023923014609197
  9.5474636876139609  2.7968609676359546  6.8427095272632457
  9.4029043147405513  5.7411927637284581  2.9530082335045669
  6.9144699756663428  1.4900464703757834  2.9274403497327905
  4.4248823440282736  5.7584713551335414  3.0034693200583900
  0.1092431383262687 10.9979901288715798 11.9220225824731632
 -2.3929320903707816  6.7519427324176062 11.8101518098342506
  2.5947494633382675  6.7956253481185271 11.8315453907332664
  2.7115777309561873  9.8115715505380141  8.0685645266282329
  0.0838124713785280  5.4953907051873827  8.0148042864440701
 -2.3861675355516994  9.6479548891696947  7.9914209815135759
 -1.7280036396691583  3.4708582615447203 -0.0943182168547503
  4.9894859183131306  9.0240302392077165 -0.0791497692018768
 -3.1210233913046048 12.1486566153150566 -0.0780035572001084
  5.1401478836683987  7.4977021960054415  4.9324105167044081
  5.0726823934279874  1.2236173784067628  4.8917474870627906
 10.5548481340962113  4.3666554426070894  4.9235385087714620
 -1.7783688081888014 11.2254825803581788 10.0335821339109241
 -1.6809317521360274  4.9791599159334963  9.9462005486565612
  3.8426612922425476  8.2806753368657482  9.9564074639421687
  8.8353376125488694  8.9873974836385475 15.0090541831699475
  1.9377387240267177  3.4989206890612894 14.9356403722366586
 10.1486295406860592  0.3659917820761266 15.0141858848869170
  8.6454238595761392  1.1715109279550751  4.9566060873482609
  8.7305934296997005  7.3811251300953895  4.9620279442686375
  3.2687984127386893  4.2681450935826915  4.8813775737087122
  1.9223664943854255  5.1005015613690174  9.8937626497393172
  1.9382896538860064 11.4540659067837272 10.0086669677238245
 -3.5629863496746599  8.3289365159872606  9.9903427786204837
  0.3988260937581917 -1.6396384315598127  9.1160412723906674
 -1.1834638656013361 -0.3232840410697505  6.3483306346646051
  0.0834272126898920 -0.7208004619504980  5.7431115769835248
  1.0899340088646636 -0.2803539279076717  8.9901223614980950
  1.1444983172425500 -0.1224916105205616  6.4855652238710988
  0.5856522342666037  0.5255990735112492  7.7023769842079686
 -0.9233710356997011  0.3862933824193523  7.4818757033423804
 -2.4492079294392601 -0.7113505481041776  5.6796047648323009
 -1.8893425396333825  0.9557963563721947  8.4541491274181695
  0.2862467826730750 -1.5447496388943038  4.6767774322395441
  0.9422610176930009  0.5340806426696142 10.2751680482513201
  2.5194699093092412 -0.0555368655384988  6.0560205157805136
  1.0457357457789140  1.9965486533526957  7.7634999860192107
  0.4670126220533882 -2.2402500971658657  8.2001279680024464
  0.8682092238076999 -2.2208771659482869  9.9214203593356896
 -1.5811051030626244  1.9525244068231815  8.8007582084634794
 -1.9664351578417136  0.3196911071402344  9.3518916729813668
 -2.8881660045871409  1.0488064391522853  8.0297181084336202
  2.1265803702922659  2.0759068571318662  7.9350815842089819
  0.5270028051855845  2.5128597222411089  8.5798954203252542
  0.7996775285514564  2.5198815692365772  6.8288609194722412
  2.7812938282799604 -0.7259456761475935  5.2314634261334403
  3.2368982094884080 -0.1509913154229996  6.8851165395548541
  2.6992414181769582  0.9827121849073774  5.6998053752518851
 -0.0899174118716508  0.8615763743742291 10.4570938510549372
  1.5971126872878225  1.4146596998751639 10.2938817485640808
  1.2259974537664780 -0.1030147579458058 11.1222527479905864
 -0.6665753847110142 -1.5338524998302909  9.3660500458279312
  1.2879483496527100 -1.8004690236265837  4.3387371255753786
 -0.5595461223899199 -2.0018903923171427  4.1690154464140949
 -2.5267910933529283 -1.8065348272214874  5.5947179870894939
 -3.3330506807020610 -0.3543343663817125  6.2011057910748404
 -2.4711685382854487 -0.3183222161604545  4.6504286452833705
  2.1697927636198191 -0.4460714801859585  8.8356528483065393

toluene.POSCAR
 C  H 
 1.0000000000000000
    22.4489139000000009    0.0000000000000000    0.0000000000000000
     0.0000000000000000   23.9066223999999998    0.0000000000000000
     0.0000000000000000    0.0000000000000000   19.7853515000000009
   7   8
Cartesian
  9.9878187758915100 12.1540574384966504  9.9517742981922570
 10.0496828362876744 10.7610209476697349  9.9996846260571690
 11.2880962328998873 10.1126033734908187 10.0252009121899661
 12.4596651423721720 10.8709337028165614 10.0013418282888029
 12.3918393175394375 12.2663151467895855  9.9530858375442559
 11.1577349092119462 12.9302654338983132  9.9285826507902133
 11.0797359146783965 14.4341189187829695  9.8816941298457426
  9.0142399561197895 12.6518065890110627  9.9312160154735860
  9.1265087717046782 10.1774528225757663 10.0164905029064979
 11.3378127939362212  9.0227187452747550 10.0624978030851615
 13.4330904035998078 10.3759403257909124 10.0192782175592630
 13.3145250781014024 12.8526443019541734  9.9337236597315357
 12.0789496976821766 14.8875037556553913  9.8228723294206155
 10.5802456229426483 14.8352303968710331 10.7779512658830292
 10.5005006971367667 14.7770602768506514  9.0100499237495875

ZOMe.xyz
162
#
H        8.68491787       8.83587683      15.19897289
Si       5.33668408       9.21844716      16.62790995
Si       5.32185473       9.18564969      28.56823542
Si       5.29774341       6.72834128      21.59259551
Si       5.34715362       6.73961740      18.51105509
Si       3.23286144       7.95641467      26.63403736
Si       3.28202688       8.02861018      23.56692331
Si       8.44436329       9.15237943      28.56482890
Si       8.47028909       9.21442321      16.62296647
Si       8.50758629       6.76256255      18.54698048
Si       8.46391019       6.71789895      21.63270338
Si       1.62719047      10.67330911      23.57229916
Si       1.63631830      10.68700208      26.64074109
O        6.90710025       9.60174348      16.86987920
O        4.89115150      10.72729994      28.26155219
H        4.85179896       5.32773691      21.83042223
H        8.90783017       5.31715853      21.87349779
O        6.93285357       6.41549618      18.35149420
O        2.13956861       9.14785268      26.79865652
H        2.20899604       7.01651828      23.36346463
H        0.25799663      10.10515479      23.43219388
O        4.90775305       7.95730696      17.54192043
O        4.46539254       8.15544548      27.66469262
O        4.53074737       7.76702407      22.56999073
O        2.46601811      11.66671357      27.62566337
O        8.93455968       8.00537229      17.59437901
O        1.87632233      11.90780772      22.56327855
O        4.42547001      10.48528060      17.06053852
O        6.88145396       8.99991422      28.19096508
O        6.87892428       6.82324841      21.90556149
H        9.30648636       5.57362326      18.14040618
H        4.59614402       5.52479664      18.08996639
H        0.20848174      10.74457210      27.05917752
H        2.57546778       6.66608700      26.98046005
O        2.70150165       9.50419722      23.23605428
H        5.09961289       8.86416364      15.20123513
O        5.00160622       7.15637796      20.04438840
O        3.81258590       7.94249325      25.11022582
H        8.68176544       8.83204183      29.99945242
O        8.81546230       7.16258351      20.09743492
O        1.83480407      11.20029584      25.10761006
H        5.09866379       8.86184128      30.00436025
H        3.36257921      11.84898726      15.17038380
Si       3.23209982      15.80468530      21.62736167
Si       3.20101352      15.83443010      18.50515392
Si       3.77581732      11.88215880      28.54468177
Si       3.76917065      11.89416418      16.60208316
Si       1.69687647      13.11795779      18.54846181
Si       1.66108407      13.15167764      21.54497805
O        4.88107008      13.06262389      16.84643106
H        0.25161101      13.62284683      21.45275070
H        2.23335844      16.88152873      21.87240147
O        2.07648222      14.67685840      18.24954492
O        4.50083535      15.60101563      17.56497230
O        4.55423340      16.04180125      22.53049279
O        2.42996234      12.14935037      17.47763612
O        4.40821948      13.32047369      28.16977741
O        2.62095431      14.36876858      22.04628919
H        2.61536422      17.15310622      18.13741925
H        0.22768078      12.95846772      18.36639718
O        3.67634000      15.82201817      20.05816496
H        3.36372631      11.84803656      29.97511432
O        2.14793663      12.67454636      20.04401786
Si      10.01897742      11.91238079      16.52508070
Si       9.98012555      11.87925611      28.46843115
Si      12.14948737      10.58540990      26.70269764
Si      12.19812939      10.55268709      23.57560552
Si      15.25218927      10.67330911      23.57229916
Si      10.48859897       7.99013053      23.58809142
Si      10.54127992       7.95166814      26.67439020
Si      15.26131709      10.68700208      26.64074109
O        8.89905791      10.68382789      28.23872794
O       11.66943889       9.06591624      27.05283109
H       15.72187798       9.27841475      26.78526096
H       11.43052891       6.84444502      23.45658738
O       13.75207520      10.05082874      23.41879723
O       11.30569308      11.66157766      27.57575067
O        9.27091629       8.09055094      27.67025997
H       16.02481045      11.58853683      27.54707083
O        9.18985377       7.75245737      22.64749495
O       15.50132112      11.90780772      22.56327855
O        9.39830563      10.49525237      17.00456447
O       13.70911898      10.74958633      27.09562245
H       11.12743586       6.59839885      26.87982644
H       16.23782078       9.60070227      23.26380981
O       11.22940321       9.33646689      23.08336399
H       10.39898880      11.90313118      15.08541879
O       11.89468647      10.89603616      25.13917190
O       15.45980286      11.20029584      25.10761006
O       10.01767032       8.13877004      25.14242767
H       10.39199109      11.90038754      29.89917950
H        8.70926746      14.94690217      15.12126624
Si       5.33565508      14.60868837      16.59853267
Si       5.30535751      14.60517248      28.56118101
Si      12.11024280      18.52793636      21.59259551
Al      12.13984874      13.17132378      21.67509737
Si      16.85709861      15.80468530      21.62736167
Si      16.82601231      15.83443010      18.50515392
Si      12.12531396      13.08608875      18.47073081
Si      12.15965302      18.53921248      18.51105509
Si       5.30737621      17.01103120      26.60761196
Si       5.29529741      17.04273452      23.55927168
Si       8.44248185      14.58998885      28.49774393
Si       8.47349388      14.61350441      16.55318012
Si      15.32187526      13.11795779      18.54846181
Si      15.32008569      18.56215763      18.54698048
Si      10.57281744      15.86571998      18.49967046
Si      10.46616777      15.88076098      21.57104242
Si      15.27640958      18.51749403      21.63270338
Si      15.28608286      13.15167764      21.54497805
Si       8.42205015      17.17928338      23.52142340
Si       8.43188308      17.07015624      26.60960727
O        8.92726341      13.07172062      16.85567892
O        6.86859867      14.22802536      28.30997513
O       11.62461388      17.00269258      21.85158637
O       13.76559624      13.65995727      21.44548665
O       15.76192587      16.98550108      21.89606077
O       15.70148101      14.67685840      18.24954492
O       11.64826560      14.62519603      18.41845670
O       13.74535296      18.21509126      18.35149420
O        6.86179562      17.43251875      26.86224397
H        8.87747146      18.58766393      23.35963253
H        4.74792322      18.42349070      23.45432184
H       18.01991536      15.62003591      17.64158502
H       11.75506388      19.66043081      17.61869994
O       11.39095323      12.16721466      17.36850844
O        4.85177493      15.83890293      27.62424271
H       11.40500679      19.48298237      22.49128895
O       11.88823068      11.83933783      22.69916459
H       18.07336038      16.02281384      22.45817322
O        8.87865411      15.82997058      27.55567539
H       15.99595262      12.22731679      17.56383043
O        9.35071251      15.62003445      17.46578356
H       15.71179168      19.70231307      17.67306253
O        9.17432263      16.19444709      22.49555375
O        6.91205713      14.76068023      16.95275724
O        9.31162396      13.29464008      28.06197908
O       13.69142367      18.62284349      21.90556149
O       11.00602320      14.42123942      21.89449538
O       16.24595310      14.36876858      22.04628919
O       16.18865409      17.26953652      18.10495074
O       13.71197235      12.94319310      18.34896056
O       11.34192675      17.21647194      18.05255856
H        4.43575543      18.18835196      26.87465814
H        9.25948383      18.25162129      26.97884695
O        6.85276062      17.11230696      23.15778282
H        5.09042051      14.99275981      15.18097501
O       11.81410561      18.95597304      20.04438840
O       11.64053279      12.43926744      19.97747439
O       17.30133879      15.82201817      20.05816496
O        5.11065778      16.48055692      25.07968780
H        8.70573002      14.94368006      29.91996878
O       15.77293542      12.67454636      20.04401786
O       15.62796170      18.96217859      20.09743492
O        9.98348989      15.99337459      20.00167751
O        8.68000402      16.66966448      25.05150588
C       10.39921409      11.63511894      20.03658912
H       10.28637385      11.30457898      21.07369481
H        9.54643466      12.25869220      19.73661738
H       10.50795665      10.77149590      19.37332497
H        5.08809861      14.99201150      29.98254470
H       15.94330639      19.46790357      22.56495386

TS_B6.POSCAR
Si Al  O  H  C 
 1.0000000000000000
    13.6250000000000000    0.0000000000000000    0.0000000000000000
    -6.8124999999999973   11.7995961265629763    0.0000000000000000
     0.0000000000000009    0.0000000000000016   15.0670000000000019
  35   1  73   5   1
Cartesian
 -1.4449948589957542  2.8074108983315824  1.5535958677844897
  5.3758952093565124  9.2275654112169345  1.5723885421080621
  3.2665387796014556  0.1063107320507903  1.4600068585392383
  3.1801935799912959  0.0690784893454751 13.4002036998566734
  5.3512581040702658  9.1813587957303238 13.5112807350243251
 -1.4875407147811524  2.8084202879345566 13.5153851771911668
  5.3382163261090883  6.7470976969739391  6.5548812527704055
 10.0654319193517683  4.0194526992862851  6.5638408838688811
 10.0640909394073486  4.0419597812248265  3.4623726540708435
  5.3326020010010815  1.3078644664557584  3.4236268301253192
  5.3734049442083851  6.7460128760738423  3.4604288181105423
 -1.4450558156806110 10.6092518171750250 11.6088106353907392
 -1.4764838277991641  5.1932255745392855 11.5577535619854785
  3.2448744529416471  7.9490528366164535 11.5758816178002473
  3.2858942781089051  7.9950183244869670  8.5214963745768912
 -1.4935929934428238  5.1622324618234732  8.5163123892434456
 -1.4124599467377197 10.5803654229000870  8.4707232482688113
 -5.1644672883321405  9.1529882525469830 13.4872412130735615
  1.6529763294911424  2.7962096414251585 13.4547977283090017
 10.6173018713090830  0.0823449573111448 13.4967239331381901
 10.6015034099251899  0.1017638582528945  1.5534325978810377
  1.6945145341530063  2.8085217990496809  1.5024412235506337
 -5.1270048472792045  9.2303022065038629  1.5542930092319316
  8.5198828223641634  1.3359276181551762  3.4912567749798296
  8.5043995440369997  6.7643574306823417  3.4695307819234973
  3.7988830166929284  4.0436245434668878  3.4379319001990640
  3.7207890063170650  4.0453436063533124  6.5398316950560753
  8.4849992263907588  6.7686921903759254  6.5665563252478343
  8.5236248428313512  1.3000094163349871  6.5428947440166132
  1.6327391893751420  5.3271427278131975  8.4605522661080226
  1.7139461981699167 10.7395998306573528  8.4832441312889006
 -3.0938858142570855  7.9366799670449186  8.5357530625683058
 -3.0653589125157676  7.9466259271870312 11.5867679276476370
  1.6512362597769981 10.6785343894282807 11.5860108599068194
  1.6446756846520296  5.2496070816678060 11.5509927125284886
  5.2633839369409845  1.2805489423951568  6.5277860814616586
 11.7140100726084668  1.2668520017977805  1.8060418983578732
  6.9403210286751724  9.6311906457408725  1.8259598705375224
  2.1570631940616765  1.2629589602891547  1.7550062143024656
 -4.7207022168615103 10.6827074901387800 13.1441490648386559
  4.9297155571429210 10.7307308665400285 13.2304464043084007
  0.0767748400329271  2.4482293772780883 13.2495487651292922
  4.8327908518241607  5.2279923022708745  6.7787116415585293
  6.9508421062795973  1.5123332761965067  6.6867215211994422
  9.0415897752974939  5.2676996275175840  6.8135069697107067
  8.9408901763692654  2.8909928487359395  3.2035419085591124
  4.9127992017488600  2.8728639289355677  3.2190975143172449
  6.9455314678275641  6.3650037746274037  3.2434222656671761
 -1.9320113651789943  9.0786187535107974 11.8885883946088011
  0.0762721787706256  5.6147941209548433 11.8161762236249697
  2.1360840003484487  9.1314125771522665 11.7214044209742845
  2.1335121782108466  6.8689862548307330  8.2999611565400357
 -2.1453745014761827  6.6420241885120124  8.4031565417090981
  0.1576407406858059 10.3809158593755964  8.1218536934835814
 11.3579176901530019  3.8218519738514973  2.5110436713975632
  4.9510728662962356  7.9743699256907314  2.4972962269217760
  4.6289817494533043  0.3800241619987494  2.2842247999046403
 -2.3296842183605047 11.6619490499756289 12.4628529323623169
  4.4612739921206614  8.1681057473991583 12.6201187890443922
 -1.9576581574064085  4.0533157309390662 12.5972386352998544
  4.5359514751720758  7.7814657909364868  7.5124884720997818
 -2.1153217672333171 11.7322800554315343  7.5541775582548389
 -2.2447179995580950  4.1556060352744968  7.5020198025242966
 -4.3066934207804746  8.0931325195825750 12.6140693642867401
  2.1070779417043282  4.0218759868581033 12.5017413226180896
  2.5081060537277562 11.6431691541603293 12.5607417235386709
  9.2803703657421970  0.3517823609624615  2.4488642633986100
  2.5423486655880416  3.8205411248828347  2.4338928451068682
  8.9382772933144370  7.9959387007572742  2.5079798173247827
  2.3983583484025219  4.3601033051524816  7.4310564524147189
 -4.3600152742860843  7.8393497801820411  7.5181118231551798
  9.0718011517435908  0.1227021734347568  7.5308941432249386
  0.1304424176924232  2.9384932748267842  1.9030354888470702
  4.4499989922477825 10.4868790442863720  1.9881703095093337
 -4.1834938208526671 10.4905996632547769  1.9500492767734974
  2.5126084760456036  1.4921745348863040 13.0273697654652114
  6.9020809725754884  8.9776956986636822 13.0951887651497145
 11.2465554357717448  1.5208041046968339 13.1116668149688316
  6.9149448547391756  6.8417450746768331  6.9348438198993430
  4.3207769645314169  2.6398585059324109  6.9682517428019750
  9.3194674063802143  2.6546539638086042  6.9623204648755577
  9.4281778650607055  5.4906630224200148  3.1032170601456124
  6.9321400554469585  1.1809009819229088  3.2405131917303174
  4.4785004867198515  5.4656115551441307  3.0550220391328620
  0.1013631615956352 10.7599700540471748 12.0566806443412116
 -2.4111141109667868  6.4888332442722874 11.7943501046803547
  2.5398471791077797  6.5396668848455155 11.9379994935118994
  2.6323680174218178  9.4383089726432470  8.2118869120295077
  0.0581641091693496  5.2702075596301583  8.0952189635180325
 -2.2190891691964110  9.2234472698929064  8.0892500235310862
 -1.7220395719266910  3.2205253257730813  0.0041509948373521
  5.1409016435128487  8.8193342800269523  0.0162444928794854
  3.6524005086447753  0.0471737563650207 14.9539331038376169
  5.1221636906898409  7.2043122860276982  5.0032069530888350
  4.8363262086032126  0.7633984028919870  4.8768118656132113
 10.5574704715162060  4.0181978668419349  5.0118987619607491
 -1.6203778514205771 10.9633347426956345 10.0326527336043885
 -1.6523211491705243  4.6160318924212760 10.0432074882063755
  3.8401602275258728  7.9305275855699549 10.0571668186326324
 -4.9171073538907928  8.8205514911200833 15.0631680679644440
  1.9355169488127639  3.2026412907660675 15.0068584262437117
 10.1543665789200652  0.0611469441872470 15.0558493734079502
  8.9370240354599702  0.9053378836090437  5.0024023038347334
  8.7383573050734515  7.2407124651099544  5.0193502806021728
  3.2544588896955431  4.0708649833285486  4.9655341655394967
  1.8761083952585129  4.8259603906346458  9.9959506430535434
  1.8154510483210906 11.1900929111961904 10.0487660012775866
 -3.6330512389301108  8.1091830375579779 10.0618094105558278
 -4.4715658858960277 11.3301052704568832  6.9697819800125762
  3.3828356506921331  0.0100449820746821  4.6532716220155823
 -4.1858013193971404 11.4554251929947277  4.5581949067577581
 -3.5745317221576962  9.9245068565080334  5.7524419622753991
 -5.4068514115118518 10.2948702194639949  5.4959473910912404
 -3.4438026642635950 11.5065398947150257  7.3491839125729177
 -4.4438480459925600 10.5648953431958805  5.9500563488349680

Z_tert-butoxide.xyz
171
#
H        8.67094542       8.99839360      15.26133748
Si       5.20766142       9.25774099      16.66827874
Si       5.21520832       9.21912827      28.62382381
Si       5.18392446       6.71118507      21.64670873
Si       5.25624189       6.77229714      18.52610558
Si       3.13358788       8.00920916      26.64666805
Si       3.10745266       8.04984112      23.56236968
Si       8.36165303       9.22438829      28.61965287
Si       8.37810443       9.31518411      16.68647205
Si       8.40202572       6.86841602      18.58754253
Si       8.33303167       6.78729647      21.69535498
Si       1.53288003      10.76233456      23.64527074
Si       1.57219932      10.72817856      26.67869158
O        6.78969885       9.60060296      16.87283765
O        4.81667275      10.77062264      28.32218562
H        4.76392452       5.30212320      21.88179448
H        8.80360071       5.38861407      21.89378111
O        6.84615604       6.50922902      18.29959336
O        2.01372323       9.17041179      26.86806884
H        2.06226704       7.00442033      23.38403574
H        0.10600514      10.33715062      23.66443525
O        4.76047855       8.01915476      17.61204575
O        4.38710656       8.22324029      27.65396172
O        4.35094846       7.76328661      22.56235813
O        2.36310253      11.67199748      27.73293857
O        8.87277989       8.11154840      17.65240867
O        1.80458539      11.95729667      22.58709728
O        4.35784981      10.56832074      17.10651714
O        6.78946877       9.00741555      28.32333729
O        6.75294532       6.85917020      22.02721311
H        9.24601482       5.69774761      18.22102038
H        4.54284481       5.54123118      18.08717299
H        0.11854676      10.82698569      26.98569644
H        2.52468386       6.69206314      26.98055855
O        2.45654080       9.49422636      23.20515057
H        4.92481606       8.89618804      15.25180475
O        4.94873476       7.12091311      20.08250649
O        3.65902399       8.03460658      25.10245965
H        8.66815441       8.99182256      30.05808628
O        8.62028438       7.26321116      20.15442770
O        1.92082474      11.23688814      25.16510918
H        4.92588519       8.89331730      30.04764259
H        3.35255906      11.98270309      15.23136511
Si       3.11887222      15.86274951      21.65878638
Si       3.13037579      15.95247227      18.56793559
Si       3.70838133      11.93653482      28.59076117
Si       3.75403787      12.00739438      16.66500582
Si       1.56483450      13.25334477      18.51738287
Si       1.47357634      13.20420923      21.58505590
O        4.88623819      13.15755394      16.93657812
H        0.05069643      13.63973618      21.63843800
H        2.13047482      16.95210266      21.89008900
O        1.98928879      14.81329329      18.33693056
O        4.38944682      15.70724003      17.58255131
O        4.39906746      16.03834373      22.63322667
O        2.41593117      12.28853606      17.53263244
O        4.33808875      13.35558515      28.13546474
O        2.46643574      14.42631619      21.99287368
H        2.55584383      17.28135064      18.21991844
H        0.14271720      13.15416170      18.08742273
O        3.64134349      15.92964401      20.11136402
H        3.34907647      11.97675980      30.03519967
O        1.82134259      12.73855080      20.03754560
Si       9.76370685      12.05145848      16.57579648
Si       9.84385501      11.92309334      28.50692802
Si      12.02907824      10.68268655      26.74888902
Si      12.00048662      10.69681878      23.71480230
Si      15.15787882      10.76233456      23.64527074
Si      10.39510109       7.99868812      23.65915319
Si      10.45339177       7.98589063      26.73899288
Si      15.19719811      10.72817856      26.67869158
O        8.76872267      10.74245211      28.17668892
O       11.57675714       9.13608765      27.01494293
H       15.60048749       9.30530929      26.85166939
H       11.34822444       6.87712989      23.43380095
O       13.59448298      10.29646975      23.66626888
O       11.25452483      11.68566331      27.75849047
O        9.19698237       8.14774390      27.74989694
H       15.92368077      11.59512165      27.64706817
O        9.10590658       7.81660611      22.68633340
O       15.42958418      11.95729667      22.58709728
O        9.23229740      10.62676504      17.14744841
O       13.61701884      10.83558591      27.01241831
H       11.06886366       6.65765432      27.01121203
H       16.00194930       9.60349712      23.24307498
O       11.16502699       9.36482319      23.28788816
H       10.13543788      11.92612807      15.13940206
O       11.62780057      11.12116089      25.24228512
O       15.54582353      11.23688814      25.16510918
O        9.89398525       8.04565889      25.20941308
H       10.13929407      11.91675290      29.96631014
H        8.67181214      15.03822312      15.14244917
Si       5.24196797      14.72406770      16.62485147
Si       5.21333966      14.63800675      28.59092790
Si      11.99642386      18.51078015      21.64670873
Al      11.95111531      13.09148456      21.57314716
Si      16.74387101      15.86274951      21.65878638
Si      16.75537458      15.95247227      18.56793559
Si      12.06189701      13.17345129      18.44965206
Si      12.06874128      18.57189222      18.52610558
Si       5.24105932      17.08402324      26.67196537
Si       5.19281630      17.06861895      23.59210483
Si       8.36690336      14.64487024      28.53654814
Si       8.35166116      14.71820265      16.56097335
Si      15.18983329      13.25334477      18.51738287
Si      15.21452512      18.66801110      18.58754253
Si      10.49336308      15.92023390      18.58218350
Si      10.34514506      15.88950763      21.54932596
Si      15.14553107      18.58689155      21.69535498
Si      15.09857513      13.20420923      21.58505590
Si       8.31125534      17.15311091      23.54297158
Si       8.34988168      17.11271878      26.63411299
O        8.57196690      13.12227964      16.82392793
O        6.78889606      14.27076721      28.41510577
O       11.53726887      16.97035661      21.90371066
O       13.57142221      13.67165294      21.64235000
O       15.66021203      17.05709434      21.91238190
O       15.61428758      14.81329329      18.33693056
O       11.57043763      14.68411512      18.74978874
O       13.65865544      18.30882410      18.29959336
O        6.79430984      17.51250563      26.91203673
H        8.73615168      18.57114807      23.38249006
H        4.66814312      18.45244623      23.42821249
H       17.91440386      15.72672540      17.66084679
H       11.61406609      19.71541208      17.68780170
O       11.12649678      12.52831940      17.31067189
O        4.80009881      15.87876666      27.65076826
H       11.23295276      19.47509259      22.48595482
O       11.60617196      11.86989441      22.71755017
H       17.92169658      16.02430249      22.55530642
O        8.78434218      15.87205993      27.57657371
H       15.97202398      12.36664834      17.61235923
O        9.34148268      15.57832817      17.50071265
H       15.64581232      19.80692207      17.73080818
O        9.10810961      16.15314251      22.56549868
O        6.80691294      15.03905773      16.92168749
O        9.22691242      13.35257855      28.07080557
O       13.56544472      18.65876528      22.02721311
O       10.81878682      14.37147582      21.62666139
O       16.09143453      14.42631619      21.99287368
O       16.13082209      17.39704690      18.18961898
O       13.62651854      13.14431414      18.04473338
O       11.29076849      17.22939187      18.04744142
H        4.37856298      18.25086600      27.00617883
H        9.21056667      18.27753405      26.97986917
O        6.74480456      17.06484283      23.15278196
H        4.92213028      15.01908100      15.20084599
O       11.76123415      18.92050819      20.08250649
O       17.26634228      15.92964401      20.11136402
O        5.02130612      16.58920037      25.13830402
H        8.67223159      15.03085937      29.94186222
O       15.44634139      12.73855080      20.03754560
O       15.43278378      19.06280624      20.15442770
O        9.81326921      16.21964922      20.02286772
O        8.55369890      16.67553443      25.08265630
O       11.90046754      12.20842989      19.82925549
C       12.06522377      10.59854006      19.67379727
C       13.26995009      10.22232051      20.51042675
H       14.20825097      10.46147389      19.99433290
H       13.27609554      10.70743416      21.48278591
H       13.24101402       9.13857217      20.69447354
C       10.72961915      10.07247337      20.14892637
H       10.51481996      10.35881320      21.18120552
H        9.92562449      10.42403625      19.49204271
H       10.74290605       8.97445540      20.09476959
C       12.36390111      10.15120798      18.24421541
H       12.70688877       9.10992316      18.34190968
H       11.49222630      10.14004046      17.59057536
H       13.18667147      10.70610466      17.77634080
H        4.92007325      15.01127839      30.00223358
H       15.85396007      19.53037257      22.60370101

Z_tert-butoxide.POSCAR
Si Al  O  C  H 
 1.0000000000000000
    13.6250000000000000    0.0000000000000000    0.0000000000000000
    -6.8124999999999973   11.7995961265629763    0.0000000000000000
     0.0000000000000009    0.0000000000000016   15.0670000000000019
  35   1  72   4   9
Cartesian
 -1.5705315641876194  2.9244728828749533  1.5578529431728347
  5.2076618857796975  9.2577418095644859  1.6012802200768474
  2.9512077116233177  0.2518634260442030  1.5087979465513091
  3.0313558855198202  0.1234982735669472 13.4399305458936773
  5.2152087832125025  9.2191290891732329 13.5568263446440991
 -1.5991598752706995  2.8384119208872658 13.5239304389184074
  5.1839249224730368  6.7111856638199603  6.5797106532855585
  9.9313724931333720  4.0631547861882176  6.5917883057626350
  9.9428760651644605  4.1528775631759904  3.5009372406522377
  5.2493980777174087  1.3738563369370367  3.3826536959526723
  5.2562423513256924  6.7722977381156966  3.4591072254726605
 -1.5959206936238171 10.6826875006521682 11.6818913898629120
 -1.5714402118434521  5.2844286278501951 11.6049677313221196
  3.1335881613453234  8.0092098677135901 11.5796704108642530
  3.1074529381630986  8.0498418376351211  8.4953717731899498
 -1.6196832351520412  5.2690243329911297  8.5251069236825341
 -1.6245123172351061 10.6968197332192734  8.6478044040664894
 -5.2633462281703745  9.2243891123643653 13.5526554038893696
  1.5544040990857235  2.8452754090347043 13.4695506720643969
 10.5208816552964848  0.1369397505494697 13.5237637093016261
 10.5665382021888625  0.2077993191344628  1.5980073032821940
  1.5391618960552222  2.9186078315361095  1.4939748238141259
 -5.2468948237329229  9.3151849343819286  1.6194735315161080
  8.3773346354715503  1.4537498189624871  3.4503845079131343
  8.4020264683975849  6.8684166260576101  3.5205441768402088
  3.6808640129233483  4.1206391867491368  3.5151851453591103
  3.5326459733634517  4.0899129178282188  6.4823278702145757
  8.3330324099623443  6.7872970707950646  6.6283569045906257
  8.2860764702137679  1.4046142724917214  6.5180578149522450
  1.4987560746420392  5.3535163050569734  8.4759736724593537
  1.5328801635722293 10.7623355114421706  8.5782728327028153
 -3.2298979886260497  7.9986888261750844  8.5921552862927655
 -3.1716073023237148  7.9858913424309961 11.6719952556456441
  1.5721994609628740 10.7281795097759378 11.6116939445930605
  1.5373824177592341  5.3131241726513574 11.5671153543593395
  5.1386163722927121  1.2918895915246498  6.5061490709742644
 11.6987386264704671  1.3579589850232765  1.8695796254380046
  6.7896994534416351  9.6006038151285011  1.8058391460973751
  1.7594676562381653  1.3226846754010022  1.7569294205985302
 -4.8562765556487699 10.7424530675402874 13.1096914234668152
  4.8166731744714992 10.7706236001042850 13.2551881343814220
 -0.0236033332679210  2.4711723487580337 13.3481082915047935
  4.7247698899449198  5.1707619887668521  6.8367126008014010
  6.7589234156401004  1.8720580233387154  6.5753519248518337
  8.8477134206366941  5.2574997237802110  6.8453838471022115
  8.8017889650386589  3.0136984727978793  3.2699321858721171
  4.7579386570105457  2.8845202993163408  3.6827903993049702
  6.8461566495729373  6.5092295978357892  3.2325949882220075
 -2.0482418306646779  9.1360884593898586 11.9479453235621502
 -0.0181895565849362  5.7129110606911908 11.8450391181042747
  2.0137234037543323  9.1704126003981923 11.8010712206823456
  1.9639671614621708  6.9060987686302653  8.3002654427740197
 -2.1912216266373514  6.7764587664545202  8.3465752798341075
 -0.0305158121799159 10.2964706647899042  8.5992709750403709
 11.2019472134903957  3.9076452935729868  2.5155528689773834
  4.7604789686793190  8.0191554666818430  2.5450473134426965
  4.3139977654870858  0.7287243814940129  2.2436734263526255
 -2.3704741699217879 11.6856643478024473 12.6914929317392833
  4.3871069469915538  8.2232410206483362 12.5869641741309373
 -2.0124007649006974  4.0791719461366425 12.5837707117910025
  4.3509488434138026  7.7632873036335059  7.4953601325542261
  4.7936729902097097  0.0702993348910827  7.6505521886241503
 -2.4134321505794611  4.2387490225949120  7.5662286761115389
 -4.4280168139324889  8.1477446229583368 12.6828993967585593
  1.9718429601429019  4.0724652139860931 12.5095761529267353
  2.3631027385666874 11.6719985153016861 12.6659410336496929
  9.2284313885739166  0.4889410282880634  2.4656339986109139
  2.5289835077262306  3.7787334266492079  2.4337142062700097
  8.8727806774519102  8.1115491201972638  2.5854102386225044
  2.2956104214326536  4.3535478115876201  7.4985006791457787
  9.1059073884079016  7.8166068060967522  7.6193354161859270
  8.6170855502359434  0.1577016064974407  7.5200992866381435
 -0.0055864530777248  3.2394629342179173  1.8546889926309209
  4.3578501946789743 10.5683216757604885  2.0395186561670169
 -4.3927017801832999 10.6267659783108392  2.0804499270682899
  2.4144132415476545  1.5529836090476610 13.0038080566735541
  6.7894693713493046  9.0074163468565747 13.2563398024705883
 11.1505891298797017  1.5559902129254899 13.0684672352351328
  6.7529459215066163  6.8591708123474913  6.9602150624455597
  4.0062877777241548  2.5718809683645820  6.5596633092746508
  9.2789359617646792  2.6267213401672982  6.9258756345718915
  9.3183235249289194  5.5974523165045218  3.1226205972987402
  6.8140197536967548  1.3447191755787424  2.9777349766827679
  4.4782694912934611  5.4297972762339564  2.9804430193491336
 -0.0079799506813205 10.8355868732617608 11.9454207047567991
 -2.5051365404089871  6.5475954817899273 11.9667708655478204
  2.4718717916437392  6.5778232312394760 11.9425203856804032
  2.4565410186917505  9.4942272067013178  8.1381526250297131
 -0.0676948407655532  5.2652482130247069  8.0857840108421222
 -2.4599720151307118  9.3648240189171759  8.2208902258155430
 11.7048928980558298  3.2469159063163922  0.0014463612914173
  4.8980368243904335  8.8619571457413375  0.0506949512745391
  3.3523737727389089  0.1166088866846076 15.0256645633788732
  4.9487351955148338  7.1209137453140432  5.0155082764526844
 10.4538438148272821  4.1300492979008352  5.0443658023478193
 -1.9971983954104879 11.1211618723490862 10.1752873597240416
 -1.7911934300656318  4.7896057180777412 10.0713062521186778
  3.6590243139666057  8.0346072932246457 10.0354618742185266
 -4.9271541510707664  8.9692947996113705  0.0634294485687523
  1.8891483244653482  3.2684515868564401 15.0102558219120468
 10.1285470703528748  0.1808624870958862  0.0339847334333142
  8.6338427561266951  0.9389558029715656  4.9705473742477961
  8.6202851485380680  7.2632118081723487  5.0874294909298188
  3.0007700766620875  4.4200545282382659  4.9558694938827950
  1.7411996610025535  4.8759397858156017 10.0156585236044204
  1.9208249089662912 11.2368891417001464 10.0981114075004772
 -3.7310138703459752  8.0456596031355065 10.1424153135807966
  5.0879685975736697  0.4088348512973465  4.7622572448736324
 -1.5597751562436253 10.5985409971261628  4.6067990185756758
 -0.3550487323876070 10.2223214166830356  5.4434285685154098
 -2.8953798945290674 10.0724742642831551  5.0819281579093776
 -1.2610977888694810 10.1512088797625903  3.1772170266387891
  0.5832522271000773 10.4614748224765997  4.9273346786140095
 -0.3489032775015327 10.7074351088589630  6.4157878191052244
 -0.3839848089578728  9.1385729847747772  5.6274753794430294
 -3.1101791111073043 10.3588141145932955  6.1142073960220324
 -3.6993746279820221 10.4240371770590610  4.4250444423111643
 -2.8820929982030350  8.9744561952503421  5.0277713725675914
 -0.9181101035839133  9.1099239641026752  3.2749113051261802
 -2.1327726760389965 10.1400413613459204  2.5235769219411388
 -0.4383273625760489 10.7061056138722979  2.7093423784643167

2-pentene.xyz
15
#
C       11.65014006      11.05731535      11.27843886
C       11.03301738      11.64552672      10.24609892
C       13.12917200      11.06538939      11.52486545
C       13.74235308       9.65811271      11.51880173
H       13.60669113       9.17523360      10.53959799
H       13.26651740       9.01439314      12.27495170
H       14.82010651       9.69192721      11.73753760
H       13.33336381      11.53572352      12.50419421
C        9.55732391      11.63018646       9.99491356
H       11.64529077      12.19141701       9.51589189
H       13.62484164      11.69541109      10.76755178
H        9.02110128      11.06401863      10.77062610
H        9.32147963      11.17800026       9.01679151
H        9.14412121      12.65266582       9.97104914
H       11.04231052      10.50522947      12.00923432

toluene.xyz
15
#
C        9.98781789      12.15405636       9.95177342
C       10.04968194      10.76101999       9.99968374
C       11.28809523      10.11260248      10.02520002
C       12.45966404      10.87093274      10.00134094
C       12.39183822      12.26631406       9.95308495
C       11.15773392      12.93026429       9.92858177
H        9.01423916      12.65180547       9.93121513
H        9.12650796      10.17745192      10.01648961
H       11.33781179       9.02271794      10.06249691
H       13.43308921      10.37593941      10.01927733
H       13.31452390      12.85264316       9.93372278
C       11.07973493      14.43411764       9.88169325
H       12.07894863      14.88750243       9.82287146
H       10.58024468      14.83522908      10.77795031
H       10.50049977      14.77705897       9.01004912

CO.xyz
2
#
C        4.99999955       4.99999966       4.99219917
O        4.99999957       4.99999945       6.13579984

TS_B8.POSCAR
Si Al  O  C  H 
 1.0000000000000000
    13.6250000000000000    0.0000000000000000    0.0000000000000000
    -6.8124999999999973   11.7995961265629763    0.0000000000000000
     0.0000000000000009    0.0000000000000016   15.0670000000000019
  35   1  73   2   7
Cartesian
 -1.4660704650115062  2.7085649263418983  1.5407532340225378
  5.3571007753644748  9.1362757018377003  1.5664280471482568
  3.2448968275376391  0.0062516361293344  1.4588080926451525
 -3.6474725798166379 11.7698851469195827 13.4049560257857809
  5.3339645272796297  9.0877047718887756 13.5091111635960246
 -1.5094884659080443  2.7100042886383706 13.5003657575979403
  5.3182666767634466  6.6411147851695356  6.5547496535140821
 10.0697829485898200  3.9235312185810982  6.5511824518116866
 10.0484164388139963  3.9521824359332682  3.4501245854957978
  5.3184539226574614  1.2326222616842128  3.4046712731845941
  5.3472805413588400  6.6519156363420722  3.4630618297918474
 -1.4755359343890460 10.5283551221197893 11.5796643438179583
 -1.4862543410043350  5.1037564851056398 11.5495417888664456
  3.2212882230866446  7.8547671610700878 11.5705577653158187
  3.2782765408764885  7.8990213691204936  8.5135813340678403
 -1.5073098395637257  5.0740293927465396  8.5118986037818889
 -1.4434391712933718 10.4887264649674314  8.4440073716103239
 -5.1839942609579373  9.0527008214857343 13.4899686799797216
  1.6300349954626103  2.6971333958800430 13.4509925399271779
  3.7844161952729030 11.7882155281060808 13.4835827886841084
 10.5808693773932418  0.0088331296782268  1.5399903745260135
  1.6704456089752682  2.7101860172790069  1.4930497332274009
 -5.1547586505296685  9.1379626301526482  1.5552755364988244
  8.4974798902364377  1.2411951567845780  3.4792471809196446
  8.4748305303841800  6.6597809155935401  3.4665398474145515
  3.7799862351811204  3.9454165411479805  3.4231022916596356
  3.6955008240397933  3.9330188717133421  6.5405624668501279
  8.4683813653966311  6.6543445654665376  6.5638753902101667
  8.5155142710664595  1.2062114519483520  6.5395017397498290
  1.6189656960868797  5.2215041817466972  8.4530868691114236
  1.6933688968011185 10.6313545179419648  8.4651455296644489
 -3.1243968025466335  7.8378952480952355  8.5318627776497937
 -3.0842574541307086  7.8565119864000410 11.5781358970382637
  1.6287979898942231 10.5704446428971401 11.5711251770028944
  1.6331307758114635  5.1433680347926805 11.5381418560298972
  5.2694758452409518  1.2059909404287623  6.5293316467930040
 11.6982118777789701  1.1674945359065494  1.7961665297894600
  6.9152377529349742  9.5572301737946308  1.8116289144411495
  2.1308456003201663  1.1641147648774128  1.7244153540400871
 -4.7357995580351524 10.5826375068613174 13.1479892735727475
  4.9168633495631537 10.6402046909437420 13.2317516789210696
  0.0547817311576717  2.3470073874352240 13.2344484809863552
  4.7889222389355153  5.1300713616133073  6.7861408254690119
  6.9507489990614273  1.4529382459053264  6.7244003574455284
  9.0360489755842117  5.1576826413618173  6.8247183935127511
  8.9283095440368587  2.7954497351263941  3.2109538294916318
  4.9082992954511404  2.7974971381013063  3.1667891836094766
  6.9147053043770832  6.2490748441132169  3.2547681964616735
 -1.9520586421788066  8.9944556646209293 11.8595807839967229
  0.0680420425680610  5.5241319241143971 11.8034947745548422
  2.0896759124309647  9.0164044273675135 11.7240674691093467
  2.1487025726276143  6.7511020651641083  8.2979115290850967
 -2.1722712689419499  6.5470105896216575  8.4060429647192674
  0.1309040619733405 10.2830215725445626  8.1180207280952406
 11.3350929483080964  3.7262728144670914  2.4922517217710825
  4.9425063407266938  7.8858325584173175  2.5002642219754687
  4.5974029849044680  0.2876121931028034  2.2940139805876560
 -2.3577083654370918 11.5730397630445996 12.4450027954059141
  4.4336035406507799  8.0836183225373954 12.6163345590595206
 -1.9692717176632131  3.9656951959372084 12.5898843147556168
  4.5410125925686762  7.6897021960911927  7.5200947574327461
 -2.2385575574596173  4.0617236920093465  7.4888657743283282
 -4.3180507544075892  7.9982574344169128 12.6146242589729365
  2.0886324295241914  3.9147145471449880 12.4887461719547197
  2.4907620630770539 11.5294485602186079 12.5469952079748932
  9.2639067994639177  0.2600299929356896  2.4399136372577761
  2.5144720751561072  3.7194437892122361  2.4317175558233477
  8.8897160893795526  7.8954061099874622  2.5059181769944727
  2.3548481683269493  4.2400221173333188  7.4126304971525734
 -4.3977877335909330  7.7316496581384202  7.5270224065285278
  9.0558210943452249  0.0161698734406963  7.5177492381396283
  0.1068016274487071  2.8463246816996173  1.8901668783953036
  4.4149449827619369 10.3871226369636087  1.9683686715833548
 -4.1949826466546494 10.3858327144687088  1.9320765378309368
  2.4883734845955030  1.3899627132527734 13.0302322490882236
  6.8834483516559537  8.8831690331851103 13.0822008099185219
 11.2201784814507217  1.4276979444707614 13.0827352350192410
  6.8961684524246678  6.7096664306656333  6.9302652832774889
  4.2909343491906666  2.5341037991590460  7.0106385635715043
  9.3494370951585175  2.5422060012975423  6.9416725963851196
  9.4021225956406074  5.3926086761174883  3.0811188115802404
  6.9150231579453596  1.0941534691561696  3.2025904760110331
  4.4296638263973094  5.3862506383397628  3.0592686408232401
  0.0736942222989772 10.6815664777115185 12.0156780759183448
 -2.4193291032685891  6.4021315766856883 11.7776969539494036
  2.5412877136919629  6.4279672342507155 11.9117099874712231
  2.5997974857122061  9.3246524864878619  8.1753092248060639
  0.0433302520293596  5.2008673344838350  8.0945126584596601
 -2.2550042308541038  9.1285172854185053  8.0853056827376335
 -1.7471947580285463  3.1142429317144287 15.0562841937875174
  5.1243785407487188  8.7163779211825876  0.0108988345216140
 -3.1611982906159182 11.7491126716580130 14.9520711869005343
  5.0944402724367421  7.1057165978628589  5.0080043536927938
 10.5535959470080627  3.9432838529393628  4.9974808806285509
 -1.6713386616317325 10.8904394656608083 10.0038513329584884
 -1.6615445703549225  4.5193534490551732 10.0364839534121586
  3.8214937807375158  7.8667145076583358 10.0534985607652843
 -4.9501117312285494  8.7130242765479942 15.0633105420154507
  1.9071554057546012  3.1188235436761880 14.9981868083638581
  3.3186296227015766 11.7810961126548150 15.0413919136602097
  8.8891232708194519  0.7981616576995855  4.9940480076010028
  8.7228930315119353  7.1149550077295975  5.0185541811935801
  3.2578424814861680  3.9309862844377266  4.9604716141550220
  1.8573289152392989  4.7039405578781652  9.9842880104555736
  1.8166662509481908 11.0696600540924237 10.0321295426338732
 -3.6672665577537136  8.0198170057103528 10.0573682143030005
 -2.1350877726350150 11.6306948444112646  7.5064343010238526
  4.8419740845140806  0.7363502080834399  4.8752459122866023
 -4.4533672602676324 11.7113354914770795  5.1335983443309594
 -4.8291557205659519 11.5267061971043479  7.7879628093458013
 -4.4960076776149807 10.7796165726362485  6.0848541698163841
 -5.1379559057855184 10.6670433975259371  8.3899795463471190
  1.1375642481934887  0.2858775458722761  7.3768395777241755
  2.4564933223218590  0.4832765353452029  8.4587964212154692
 -3.5942225743111580 11.5116441655596287  7.4780352001587307
 -5.4414025867076825 10.2272970187935073  6.0971654042155956
 -3.6176347586254924 10.1322572067995669  6.1933167581156372
  3.3175273627300896  0.2056766475641910  4.9771673680464312

B23_reactant.POSCAR
Si Al  O  C  H 
 1.0000000000000000
    13.6250000000000000    0.0000000000000000    0.0000000000000000
    -6.8124999999999973   11.7995961265629763    0.0000000000000000
     0.0000000000000009    0.0000000000000016   15.0670000000000019
  35   1  72  13  21
Cartesian
 -1.5659736529212869  3.0783367513964999  1.4281310621090602
  5.2073974446811171  9.4525294215708850  1.4614556195456978
 -3.6365225667674772 12.1691402026341784  1.4537463832517030
 -3.6663515965649136 12.1183810149034237 13.4545380754568296
  5.2470373594313866  9.4214579964016494 13.4390465572842572
 -1.5471706954456685  3.0528586466061158 13.4134361600819076
  5.2256710385091054  7.0419305848911939  6.4811399673224814
 10.0385923938648389  4.2313330511932712  6.4702659643469076
  9.9579003151948644  4.3179710785739793  3.3559131457309244
  5.2257099844017860  1.6233635518363996  3.3841879716995562
  5.2437902795268663  7.0366368844587512  3.4193601040489927
 -1.5575684919048358 10.8642732376910072 11.5472463575000059
 -1.5667189936618613  5.4637202789921506 11.4666931834915165
  3.1468892318993800  8.2093678162960302 11.5056757775013896
  3.2052620030652528  8.2686527304218558  8.4170307526396027
 -1.5873829867314726  5.5171951844761651  8.4153332096969606
 -1.5698753363393478 10.8570454991445651  8.4089555169398835
  8.3870280497936491  9.3986730837524490 13.5039246527464467
  1.5732395661736509  3.0666233751125098 13.4135223817195719
 10.4956469121825915  0.3315190665568180 13.3941459474390552
 10.4306569482074014  0.3590390393040817  1.4086200355732230
  1.5743139921382483  3.1177111191426850  1.4303101688936197
  8.3567229470827904  9.4698823149993068  1.5180328365885793
  8.3646348518413411  1.6027728352327342  3.3778638522118629
  8.3676008146582284  6.9964677586102759  3.4237083478215391
  3.6551979939539656  4.2886877264855023  3.3746622364405416
  3.5762385782442170  4.2909224354694064  6.4789934868383501
  8.3595387828808718  6.8825399851524880  6.5487624886219518
  8.3975985348461926  1.6146200404746940  6.4603675962276625
  1.5561049021289028  5.5883281760298029  8.3713506404876323
  1.5016568029284887 10.8990415711405451  8.3919800667363678
 -3.2399797861978441  8.2226641674691283  8.4649209507570298
 -3.1455971154104851  8.1939473733258872 11.5554451021279778
  1.5496795503573089 10.9230581002921223 11.4904787210361778
  1.5762820734152827  5.4947759080103920 11.4605472857166841
  5.2744381701229353  1.6883077954120276  6.5432055206569864
 11.5374160382265263  1.5424591065862769  1.5982803991491770
  6.7755545306821041  9.8383764532954761  1.6882192974782784
  2.0983187267193806  1.5857679673198328  1.6287697782371484
 -4.7890698270354575 10.9490390412105683 13.2587685625937937
  4.8059892348006210 10.9684703417467020 13.1643907808417158
  0.0143717624744999  2.6604456775407095 13.1596713512917773
  4.5369375686760556  5.6002471650875405  6.6313850157510172
  6.9354362904258231  2.1910558781537168  6.6584200854330291
  8.9126268103995230  5.3702485481535902  6.7997518455094328
  8.8648885719957864  3.1384248214563328  3.1315481072347406
  4.7516460752695604  3.1523797773727167  2.9925030073833385
  6.8017474152276707  6.6323320107476693  3.1483685370282730
 -2.0159965246114742  9.3280368752316640 11.8546632477611933
  0.0014685084718594  5.8515313988246449 11.6928001487303863
  2.0429670307885797  9.3855639676249858 11.7203249815196848
  2.1267141447876510  7.0923687305320895  8.1493009999539545
 -2.1876940832976528  7.0101789870368210  8.2607187994152760
 -0.0169046695116852 10.3549161176238460  8.2074345970572029
 11.2451626710149348  4.0873943800483588  2.3941250401252674
  4.7744005525522430  8.2357791578397848  2.4315157360012578
  4.4541151435615642  0.5681135608773835  2.3998283824425615
 -2.4277024610414917 11.9027494878705991 12.4408502414053359
  4.4215422001300233  8.4128117779136247 12.4828749364568896
 -2.0103550243316799  4.2545543152680372 12.4413983955737653
  4.5184868563532792  8.1209737873078627  7.4734533473786584
  4.8833368703870548  0.3171875523952938  7.5285760808154309
 11.3605577340886157  4.4834462547753935  7.3753979606354481
 -4.4013195140929646  8.3824136307028656 12.5635791993566261
  2.0231867605353813  4.2447518107394444 12.3947265710686541
  2.4281263009521536 11.9367048912404670 12.3976320703019987
  9.1703391848848685  0.5967815474040212  2.3826293027495224
  2.3631850064602897  4.1524230685816823  2.3882721562907312
  8.7915275190484987  8.3019764553725910  2.5535336778965410
  2.2012233379852684  4.5532940542009008  7.3232273944755217
 -4.5440418223018622  7.9571331053293930  7.5335817132597054
  1.8952859032569784 12.1188619465797789  7.4092237147372098
  0.0015042378507190  3.1340372774703047  1.8331093321724692
  4.3093932510462789 10.7504380432701865  1.8364782612568702
 -4.4068953145080201 10.7961314904605850  1.8614963275254330
  2.4781764549043244  1.7564320730628484 13.1153734072729993
  6.8224619641846225  9.2701542512169546 13.1047378784846735
 11.1776108337538904  1.7578093114798792 13.0614357091024331
  6.7839882998824423  6.9332824628241454  6.8996821323793931
  4.2756826369225314  3.0009334096423479  7.0664796644294192
  9.5239993629193727  2.7435035494159061  6.8365610285949421
  9.2878726634797442  5.7441747028681975  2.9627192944915488
  6.8053577398673122  1.5088563194966196  3.0023696647784188
  4.3049433132098587  5.7579723945338257  3.1339743367271717
  0.0022944258286188 11.0311837699399646 11.9548153511617414
 -2.4861738467937853  6.7432053465299360 11.8230378851925231
  2.4641576842629327  6.7867791790340277 11.8676850481697969
  2.5256770335178382  9.6866456779074444  8.0430625867911587
 -0.0223886806056904  5.6070008321138882  8.0718587978376419
 -2.5460967298329988  9.6065104916671231  8.0163864110313607
 -1.7723532493219316  3.5414474127392421 -0.1183809192751587
  4.9478597119526064  9.0127953471588587 -0.0815032037686277
 -3.1184519945364504 12.0915865078679055 -0.0867198614891080
  5.0848762824596543  7.5898776428103565  4.9478562637902774
  4.9029092120432676  1.2600542913555235  4.8952318990412955
 10.4698586227016488  4.3317809226044641  4.9007027034488626
 -1.8086295221659170 11.2143908993046200  9.9913279284380092
 -1.8140117187086284  4.9686315882529453  9.9343269028699570
  3.6940428835681214  8.2409246034745003  9.9710271369707293
  8.6350373673852587  8.9745691357639785 15.0577210868396918
  1.7760205604068406  3.5790388869660212 14.9451028492953757
  9.9433136468842100  0.2943084624833005 14.9261883950686265
  8.6927016513055690  1.1382585164658059  4.9062211576382921
  8.6139072695424161  7.3295175354371205  5.0000196581927829
  3.1310825961088251  4.1493855632962271  4.9055552757183563
  1.8431168859651583  5.0975555207716177  9.9036232531735209
  1.7382620597638576 11.3709501959775086  9.9385254424065899
 -3.7056792611362588  8.3020142407356126 10.0281752875384562
  0.8493639233428734 -0.7829221277929644 10.0584017650241595
 -0.8581383620215788 -0.0973144145237981  6.1125228610334128
  0.1207295309574712  0.1719719763361458  5.0769052134079722
  1.3642806570720671  0.3392643572541488  9.1538342901139202
  1.5645041691988522  0.3827460271646557  5.4472024387459204
  0.7463786565287586  0.5023683693808766  7.8086001685669890
 -0.5644834789094018  0.1338200355042768  7.4762340768726734
 -2.1769871509555165 -0.6616998964076228  5.7225256247581990
 -1.6311322869515530 -0.0138547607309370  8.5291091094987479
 -0.2844842192097899  0.2809834429472043  3.7932211806833247
  1.3829616088366004  1.7243614972457812  9.8496769075196404
  2.3018399384762147 -0.9580866588357067  5.4927669958755736
  1.6146452409289362  1.1320064099356109  6.7825389126317503
  0.6089204385147494 -1.6924493876831728  9.4901219003503243
  1.6478567510681308 -1.0405465070401476 10.7634511992114401
 -1.3845400872020575  0.5641550147482322  9.4256821502676509
 -1.7952787909694761 -1.0577033320042073  8.8326501201667362
 -2.5799699352090748  0.3817227473856277  8.1466066174676772
  2.6409559407178271  1.2231259267833274  7.1481890956809719
  1.2320588812998066  2.1587218511217108  6.6219677640824637
  2.0452117354994739  1.0220567008738943  4.6919306983903954
  2.2610601804031969 -1.4456859301899947  4.5102131359533777
  1.8555906686883148 -1.6403986051762431  6.2297743240873240
  3.3552502251446445 -0.8052785203548217  5.7553734852639868
  0.3642331948373825  2.0444723499626543 10.1136072403261341
  1.8465903532284953  2.4901820486813246  9.2164680053004293
  1.9751410515169365  1.6423637035729677 10.7679523006590951
 -0.0232277981470738 -0.4980943362100330 10.6590352293975439
  0.4122437417388449  0.5562080881936745  3.0045733611901331
 -1.3197929881707100  0.1419338251850690  3.5082842085886883
 -2.0867896574109381 -1.3692044125931657  4.8901091447777016
 -2.6798047468544035 -1.1610596502693098  6.5540527446167260
 -2.8550747946494379  0.1440125708689164  5.3889414154101267
  2.4249756750976679  0.1242055150321846  8.9299472410113516

NH3.POSCAR
 N  H 
 1.0000000000000000
    19.3650146773979941    0.0000000000000000    0.0000000000000000
     0.0000000000000000   18.5750443166350472    0.0000000000000000
     0.0000000000000000    0.0000000000000000   19.6409442227059188
   1   3
Cartesian
  9.3421055914678810  9.5634127726873217  9.8523985268506316
 10.3611153766023989  9.4653130971523538  9.8502366833814605
  9.0060712962399929  9.1021842430853539  9.0024938138866446
  9.0002632274160259  9.0043735116821999 10.6389539230913304

ZOH_HMMC.POSCAR
Si Al  O  C  H 
 1.0000000000000000
    13.6250000000000000    0.0000000000000000    0.0000000000000000
    -6.8124999999999973   11.7995961265629763    0.0000000000000000
     0.0000000000000009    0.0000000000000016   15.0670000000000019
  35   1  72  13  21
Cartesian
 -1.4223101457451233  2.9143290825612076  1.5803439296607056
  5.3554034720800896  9.2911990131879971  1.6025521522860171
 -3.5249762415222112 12.0121903944487585  1.6136957234546621
 -3.5635345663974332 12.0097263538575376 13.5965460820799091
  5.3550664490411197  9.2846675880549459 13.5873574756426159
 -1.4400481027111356  2.9203945093363131 13.5547398113403279
  5.3212409140630008  6.9015734373998665  6.6133681141760148
 10.0833320844175045  4.1147010069598373  6.5802018174155847
 10.0910884920144550  4.1694412979637292  3.4959293631320096
  5.4286413435136058  1.4723561022841980  3.4720793829912191
  5.3708230578561533  6.8757325995658345  3.5420987187509492
 -1.4476149178132780 10.7967631654740757 11.6618300443620662
 -1.4775437798118940  5.3869865662419558 11.6586809529110198
  3.2477636749597165  8.0809500231449736 11.6228610104747112
  3.2493006647431253  8.0648960224334267  8.5550740713560565
 -1.4684469239548592  5.5044992682873497  8.5918606322137396
 -1.5230037786158139 10.7438791692901727  8.5500603875510723
  8.4791907514698117  9.2998800287676797 13.6229746938030232
  1.6758019767756438  2.9314802237594129 13.5782008682422770
 10.5859934127068733  0.2090567520446246 13.5674594522123986
 10.5910692386319667  0.2112802570115216  1.5672787930347822
  1.6901035555378450  2.9370899238832697  1.6092341011044928
  8.4824061152399111  9.3177410123282769  1.6573690597930639
  8.4992238689850659  1.4495243842432988  3.5168357528381282
  8.4835111771371743  6.8141860839378463  3.5199140804302336
  3.7990264523989001  4.1242299022720665  3.5229837300359410
  3.7258111076901810  4.1305866480006399  6.6282253730766181
  8.4363098600746813  6.6377717710523934  6.6445904313684068
  8.6269402195891054  1.3983578843819817  6.6621217798365509
  1.6734266110976732  5.3176369274312458  8.5622087983513069
  1.6268443946008566 10.7754946197669774  8.4886515130658253
 -3.0565311248538496  8.0418921146774096  8.5953388862787605
 -3.0282846235682759  8.0696799682064633 11.6926497350153031
  1.6538036482268819 10.7899833658396833 11.6172192140298449
  1.6905740666480564  5.3379382055558713 11.6178251178486569
  5.5190100316774044  1.6081867675940251  6.6472797360987697
 11.7257595596243043  1.3670077460883479  1.7425216718509935
  6.9118924005538682  9.6961699597018125  1.8701729980348210
  2.1946787655881002  1.4038379316909764  1.8092569347498910
 -4.6861654997139963 10.8456231281732265 13.3874381512115868
  4.8882096120085352 10.8329195981967317 13.3987042954002042
  0.1210526484389375  2.5357921938841477 13.2792668925078523
  4.6774589022550215  5.4402212234750813  6.7684599485889505
  7.1501117927832354  1.8094420045406101  7.1348314342260988
  8.7645872580370572  5.0517766417848264  6.7992792982053523
  8.9910335993177917  2.9912886223767203  3.3227162525947542
  4.9174372200222098  3.0019881563131476  3.1593116900092646
  6.9187992062141443  6.4528926153175608  3.2430005497813861
 -1.9275639368728918  9.2573639585902097 11.8567916105035582
  0.1126281826614093  5.7056815925292268 11.8092455985832068
  2.1250535008349676  9.2453182771890763 11.8258947414800826
  2.2101547078034924  6.8369026379063618  8.3635982306770060
 -1.7452201050991980  7.0998620919588191  8.4203373308089269
  0.0278779137772761 10.5176214206288563  8.1476727447128265
 11.3657825719049193  3.9122432036988681  2.5358556674129975
  4.8984010962291702  8.0729809047016747  2.5610828383135074
  4.5662789200329330  0.4225333137848450  2.5692991738751325
 -2.3162918264685706 11.7976691569463892 12.5822526084876873
  4.5056216448662072  8.3065443959124678 12.6165438329701995
 -1.9048301904361089  4.1280620245783588 12.5800580920025009
  4.5318601272542107  7.9548269793401172  7.5662383761443781
  4.7197436119130138  0.1775748049997632  7.5579789895847140
 11.2562863086671499  4.6682899657381256  7.5465579916141801
 -4.3007667657381132  8.3117043574726921 12.6579284006053019
  2.1391589411466838  4.1529612861982432 12.6231080246170890
  2.5483884716277703 11.7853732418756199 12.5288279067679920
  9.3744828571753587  0.4448174315932241  2.5952125821758067
  2.5119416041423066  3.9658484222612485  2.5456137259019220
  8.9186098330398007  8.1225745074758056  2.6634266518074248
  2.3712526915271761  4.3366451121214187  7.5008067888685011
 -4.2495901387288679  7.5397204119921026  7.6273404380556515
  2.2846006563783638 11.8936907912674776  7.5274851423229636
  0.1283144308961820  3.0141400663097575  2.0234555394348295
  4.4389057002374859 10.5794042762703864  1.9261232322875566
 -4.2344148116135241 10.6077950061361612  2.0095661971766323
  2.5907422018443311  1.6422620124720833 13.2392439770129009
  6.9229501103533053  9.1664978150390066 13.1928359734583012
 11.2724942200925078  1.6304873132096351 13.2079632534224416
  6.8825446432435307  6.8226898315765050  7.0720709204000363
  4.4970652901781039  2.8608476947661692  7.1848966815243163
  9.7202513137391247  2.5832308876088428  6.9530904702595855
  9.4140332449281523  5.5752505833704324  3.0505320972310490
  6.9766345776610548  1.3560214254757386  2.9853345261682751
  4.4226344430349211  5.5987250481914179  3.2765413306977687
  0.1067980774035286 10.9226622863522103 12.0881017155864399
 -2.3250707876816392  6.6827751722333817 12.1376007761958711
  2.5693304024686121  6.6529100768639875 11.9650925437307087
  2.4232141838369281  9.4047033806923626  8.2046551784191148
  0.0864549217083092  5.2687512026359533  8.2657029527622115
 -2.5419321819081020  9.5394020419910319  8.1924485513176535
 -1.6311326745052663  3.3901020144371699  0.0334377345345408
  5.1403429653146393  8.8104196605752403  0.0600627984633869
 -3.0184451822987275 11.9738912138160050  0.0602755337607160
  5.2305502179159307  7.4180359163366338  5.0732611577555424
 10.6074547003180726  4.2382418333317506  5.0416915088595902
 -1.6446006853697923 11.2175456385852534 10.0913067080474157
 -1.8528058409868597  5.0555946391806117 10.1091490603674252
  3.8032931235618950  8.1104600046714452 10.0900288807173819
  8.7158036548778668  8.8559434727361506 15.1730462330684208
  1.8743631458817913  3.3923974662918797 15.1219893099849223
 10.0248774379510479  0.2163260268591816 15.0989584565628281
  8.6774704866859480  1.0089851241486618  5.0717914077809114
  8.7153632489356205  7.1026700002967669  5.1085015891522207
  3.2796914181490924  3.9771962819789475  5.0584296902235346
  1.9667435353868972  4.8331145457330802 10.0933206349225859
  1.7854536462712953 11.2198882025138982 10.0503913629978641
 -3.5593295060743828  8.0217803696372130 10.1461220637401421
  5.2915207099392312  1.1117174425723975  5.0208283527370963
  1.9360147549050248  0.5367886519963344  9.9133261042501282
  0.9849781395713186 -0.9258348780232699  7.2072254847548560
  0.6223542386796668 -1.0801280951248389  8.5023300205379577
  0.5258372961276196  0.1677044822456240  9.3842574993933923
  0.0044502160239324  1.3369624405406506  8.5471918207605668
  0.4346150871330338  1.4877759494583771  7.2700966656847443
  1.2887674701187439  0.4268327054021738  6.7149592771153372
  1.0145415735108771 -1.9780138789968122  6.1456118454511124
  2.2020954285154239  0.6245931539980309  5.7278915273032798
  0.3174019155613599 -2.3885761650726542  9.1575263496001309
 -0.3547052132497284 -0.0927888083111869 10.6192842865241435
 -0.9439082999656877  2.2613206367561869  9.2228937106896591
  0.0050568741398216  2.5404623288331409  6.2872432234228715
  2.6070736715127780  0.8239159116659649  9.0948603819672780
  1.8821677005275315  1.3886740329166689 10.6064932696747363
  2.3746198001645320 -0.3132182279754229 10.4568976522117936
  2.4024976522712680  1.6138871691587366  5.3220812521439402
  3.7629009934565634  0.1437879619262295  7.2602643389379695
  2.7261753717360961 -0.2057039434281618  5.2515518278441808
 -0.5717562740793314  3.3452886628098204  6.7413137962693517
 -0.6069007404837119  2.0808030525917154  5.4928133840904660
  0.8631306904347975  3.0090804711289620  5.7876910710028131
 -0.4608336754976780  2.8003077435191770 10.0539040877854777
 -1.8025814909479723  1.7274776362306581  9.6563349950106936
 -1.3493490550698570  2.9829308373188272  8.5201990217667074
  0.0599613424654193 -0.9059885649051007 11.2245326619271228
 -1.3861486832416541 -0.3640956792218417 10.3486920767299910
 -0.3920681013830749  0.7897075274258735 11.2682623492378085
  0.4492950100876167 -3.2374450195261009  8.4897922432630182
 -0.7144987149664392 -2.4220931552118259  9.5363431227721733
  0.9659404025259651 -2.5560743304911009 10.0321864264305720
  0.5327396964620823 -1.5973184364101822  5.2314099830226706
  2.0335637415190293 -2.2781414915740763  5.8633431240783196
  0.4639219504610466 -2.8621634522643897  6.4584823548821833

B23_educt.POSCAR
Si Al  O  C  H 
 1.0000000000000000
    13.6250000000000000    0.0000000000000000    0.0000000000000000
    -6.8124999999999973   11.7995961265629763    0.0000000000000000
     0.0000000000000009    0.0000000000000016   15.0670000000000019
  35   1  72  13  21
Cartesian
 -1.5659736529212869  3.0783367513964999  1.4281310621090602
  5.2073974446811171  9.4525294215708850  1.4614556195456978
 -3.6365225667674772 12.1691402026341784  1.4537463832517030
 -3.6663515965649136 12.1183810149034237 13.4545380754568296
  5.2470373594313866  9.4214579964016494 13.4390465572842572
 -1.5471706954456685  3.0528586466061158 13.4134361600819076
  5.2256710385091054  7.0419305848911939  6.4811399673224814
 10.0385923938648389  4.2313330511932712  6.4702659643469076
  9.9579003151948644  4.3179710785739793  3.3559131457309244
  5.2257099844017860  1.6233635518363996  3.3841879716995562
  5.2437902795268663  7.0366368844587512  3.4193601040489927
 -1.5575684919048358 10.8642732376910072 11.5472463575000059
 -1.5667189936618613  5.4637202789921506 11.4666931834915165
  3.1468892318993800  8.2093678162960302 11.5056757775013896
  3.2052620030652528  8.2686527304218558  8.4170307526396027
 -1.5873829867314726  5.5171951844761651  8.4153332096969606
 -1.5698753363393478 10.8570454991445651  8.4089555169398835
  8.3870280497936491  9.3986730837524490 13.5039246527464467
  1.5732395661736509  3.0666233751125098 13.4135223817195719
 10.4956469121825915  0.3315190665568180 13.3941459474390552
 10.4306569482074014  0.3590390393040817  1.4086200355732230
  1.5743139921382483  3.1177111191426850  1.4303101688936197
  8.3567229470827904  9.4698823149993068  1.5180328365885793
  8.3646348518413411  1.6027728352327342  3.3778638522118629
  8.3676008146582284  6.9964677586102759  3.4237083478215391
  3.6551979939539656  4.2886877264855023  3.3746622364405416
  3.5762385782442170  4.2909224354694064  6.4789934868383501
  8.3595387828808718  6.8825399851524880  6.5487624886219518
  8.3975985348461926  1.6146200404746940  6.4603675962276625
  1.5561049021289028  5.5883281760298029  8.3713506404876323
  1.5016568029284887 10.8990415711405451  8.3919800667363678
 -3.2399797861978441  8.2226641674691283  8.4649209507570298
 -3.1455971154104851  8.1939473733258872 11.5554451021279778
  1.5496795503573089 10.9230581002921223 11.4904787210361778
  1.5762820734152827  5.4947759080103920 11.4605472857166841
  5.2744381701229353  1.6883077954120276  6.5432055206569864
 11.5374160382265263  1.5424591065862769  1.5982803991491770
  6.7755545306821041  9.8383764532954761  1.6882192974782784
  2.0983187267193806  1.5857679673198328  1.6287697782371484
 -4.7890698270354575 10.9490390412105683 13.2587685625937937
  4.8059892348006210 10.9684703417467020 13.1643907808417158
  0.0143717624744999  2.6604456775407095 13.1596713512917773
  4.5369375686760556  5.6002471650875405  6.6313850157510172
  6.9354362904258231  2.1910558781537168  6.6584200854330291
  8.9126268103995230  5.3702485481535902  6.7997518455094328
  8.8648885719957864  3.1384248214563328  3.1315481072347406
  4.7516460752695604  3.1523797773727167  2.9925030073833385
  6.8017474152276707  6.6323320107476693  3.1483685370282730
 -2.0159965246114742  9.3280368752316640 11.8546632477611933
  0.0014685084718594  5.8515313988246449 11.6928001487303863
  2.0429670307885797  9.3855639676249858 11.7203249815196848
  2.1267141447876510  7.0923687305320895  8.1493009999539545
 -2.1876940832976528  7.0101789870368210  8.2607187994152760
 -0.0169046695116852 10.3549161176238460  8.2074345970572029
 11.2451626710149348  4.0873943800483588  2.3941250401252674
  4.7744005525522430  8.2357791578397848  2.4315157360012578
  4.4541151435615642  0.5681135608773835  2.3998283824425615
 -2.4277024610414917 11.9027494878705991 12.4408502414053359
  4.4215422001300233  8.4128117779136247 12.4828749364568896
 -2.0103550243316799  4.2545543152680372 12.4413983955737653
  4.5184868563532792  8.1209737873078627  7.4734533473786584
  4.8833368703870548  0.3171875523952938  7.5285760808154309
 11.3605577340886157  4.4834462547753935  7.3753979606354481
 -4.4013195140929646  8.3824136307028656 12.5635791993566261
  2.0231867605353813  4.2447518107394444 12.3947265710686541
  2.4281263009521536 11.9367048912404670 12.3976320703019987
  9.1703391848848685  0.5967815474040212  2.3826293027495224
  2.3631850064602897  4.1524230685816823  2.3882721562907312
  8.7915275190484987  8.3019764553725910  2.5535336778965410
  2.2012233379852684  4.5532940542009008  7.3232273944755217
 -4.5440418223018622  7.9571331053293930  7.5335817132597054
  1.8952859032569784 12.1188619465797789  7.4092237147372098
  0.0015042378507190  3.1340372774703047  1.8331093321724692
  4.3093932510462789 10.7504380432701865  1.8364782612568702
 -4.4068953145080201 10.7961314904605850  1.8614963275254330
  2.4781764549043244  1.7564320730628484 13.1153734072729993
  6.8224619641846225  9.2701542512169546 13.1047378784846735
 11.1776108337538904  1.7578093114798792 13.0614357091024331
  6.7839882998824423  6.9332824628241454  6.8996821323793931
  4.2756826369225314  3.0009334096423479  7.0664796644294192
  9.5239993629193727  2.7435035494159061  6.8365610285949421
  9.2878726634797442  5.7441747028681975  2.9627192944915488
  6.8053577398673122  1.5088563194966196  3.0023696647784188
  4.3049433132098587  5.7579723945338257  3.1339743367271717
  0.0022944258286188 11.0311837699399646 11.9548153511617414
 -2.4861738467937853  6.7432053465299360 11.8230378851925231
  2.4641576842629327  6.7867791790340277 11.8676850481697969
  2.5256770335178382  9.6866456779074444  8.0430625867911587
 -0.0223886806056904  5.6070008321138882  8.0718587978376419
 -2.5460967298329988  9.6065104916671231  8.0163864110313607
 -1.7723532493219316  3.5414474127392421 -0.1183809192751587
  4.9478597119526064  9.0127953471588587 -0.0815032037686277
 -3.1184519945364504 12.0915865078679055 -0.0867198614891080
  5.0848762824596543  7.5898776428103565  4.9478562637902774
  4.9029092120432676  1.2600542913555235  4.8952318990412955
 10.4698586227016488  4.3317809226044641  4.9007027034488626
 -1.8086295221659170 11.2143908993046200  9.9913279284380092
 -1.8140117187086284  4.9686315882529453  9.9343269028699570
  3.6940428835681214  8.2409246034745003  9.9710271369707293
  8.6350373673852587  8.9745691357639785 15.0577210868396918
  1.7760205604068406  3.5790388869660212 14.9451028492953757
  9.9433136468842100  0.2943084624833005 14.9261883950686265
  8.6927016513055690  1.1382585164658059  4.9062211576382921
  8.6139072695424161  7.3295175354371205  5.0000196581927829
  3.1310825961088251  4.1493855632962271  4.9055552757183563
  1.8431168859651583  5.0975555207716177  9.9036232531735209
  1.7382620597638576 11.3709501959775086  9.9385254424065899
 -3.7056792611362588  8.3020142407356126 10.0281752875384562
  0.8493639233428734 -0.7829221277929644 10.0584017650241595
 -0.8581383620215788 -0.0973144145237981  6.1125228610334128
  0.1207295309574712  0.1719719763361458  5.0769052134079722
  1.3642806570720671  0.3392643572541488  9.1538342901139202
  1.5645041691988522  0.3827460271646557  5.4472024387459204
  0.7463786565287586  0.5023683693808766  7.8086001685669890
 -0.5644834789094018  0.1338200355042768  7.4762340768726734
 -2.1769871509555165 -0.6616998964076228  5.7225256247581990
 -1.6311322869515530 -0.0138547607309370  8.5291091094987479
 -0.2844842192097899  0.2809834429472043  3.7932211806833247
  1.3829616088366004  1.7243614972457812  9.8496769075196404
  2.3018399384762147 -0.9580866588357067  5.4927669958755736
  1.6146452409289362  1.1320064099356109  6.7825389126317503
  0.6089204385147494 -1.6924493876831728  9.4901219003503243
  1.6478567510681308 -1.0405465070401476 10.7634511992114401
 -1.3845400872020575  0.5641550147482322  9.4256821502676509
 -1.7952787909694761 -1.0577033320042073  8.8326501201667362
 -2.5799699352090748  0.3817227473856277  8.1466066174676772
  2.6409559407178271  1.2231259267833274  7.1481890956809719
  1.2320588812998066  2.1587218511217108  6.6219677640824637
  2.0452117354994739  1.0220567008738943  4.6919306983903954
  2.2610601804031969 -1.4456859301899947  4.5102131359533777
  1.8555906686883148 -1.6403986051762431  6.2297743240873240
  3.3552502251446445 -0.8052785203548217  5.7553734852639868
  0.3642331948373825  2.0444723499626543 10.1136072403261341
  1.8465903532284953  2.4901820486813246  9.2164680053004293
  1.9751410515169365  1.6423637035729677 10.7679523006590951
 -0.0232277981470738 -0.4980943362100330 10.6590352293975439
  0.4122437417388449  0.5562080881936745  3.0045733611901331
 -1.3197929881707100  0.1419338251850690  3.5082842085886883
 -2.0867896574109381 -1.3692044125931657  4.8901091447777016
 -2.6798047468544035 -1.1610596502693098  6.5540527446167260
 -2.8550747946494379  0.1440125708689164  5.3889414154101267
  2.4249756750976679  0.1242055150321846  8.9299472410113516

B24_educt.POSCAR
Si Al  O  C  H 
 1.0000000000000000
    13.6250000000000000    0.0000000000000000    0.0000000000000000
    -6.8124999999999973   11.7995961265629763    0.0000000000000000
     0.0000000000000009    0.0000000000000016   15.0670000000000019
  35   1  72  13  21
Cartesian
 -1.4520714353215471  3.0811539069977836  1.4635273921581218
  5.3356281071729157  9.4662299154568075  1.4448588131559814
 -3.5830944978473678 12.1796677056664926  1.4795434331440931
 -3.5756025011684440 12.1382113978703963 13.4341654301774582
  5.3365478347297959  9.4339394726123729 13.4491753271734193
 -1.4594780746478200  3.0491577101592964 13.4243263061083251
  5.3508239392741475  6.9851402316477609  6.4715850694882544
 10.0775592514869228  4.2773528091237134  6.4800035532960569
 10.0575665589553882  4.3162697191285710  3.3740137723153776
  5.3498805073116129  1.6141338526986038  3.3730441254859982
  5.3595513159893731  7.0068219173265831  3.3911901718459934
 -1.4644926525095256 10.8662495283178746 11.5791517984011918
 -1.4518945318411229  5.4801360397272889 11.4816916105653277
  3.2808296190573820  8.2224833904989652 11.4871214613690178
  3.2514112363658740  8.3246501725122499  8.4347178955753961
 -1.4723751020751599  5.5222019682417844  8.4217612923941623
 -1.4044049488602506 10.8638278775848498  8.4812863720679061
  8.5026492074042270  9.4016842085871488 13.4664969091894697
  1.6777057690593753  3.0545485820499469 13.3917798059380466
 10.6015553645043052  0.3514162314393921 13.4508294473777479
 10.6126871359069668  0.3787812780396044  1.5081193601310212
  1.6807213371946004  3.1011766739076032  1.4306691560730513
  8.4952295652175795  9.4617161989305956  1.4608412279353413
  8.4507986407138951  1.6047942508776090  3.4013672465788174
  8.4788516571690113  6.9870871964882246  3.3978759727826233
  3.7847281390161127  4.3046278076821798  3.3425783667383202
  3.7392477157955342  4.3273405437033050  6.4517615055190891
  8.4717695259228343  6.9583979797125606  6.5197469814185096
  8.3777833153087649  1.7080157884968235  6.4889794028301440
  1.6402688334133848  5.6865085190038860  8.3910024659457534
  1.6277955217791815 10.9610566681508335  8.4778887761557602
 -3.0626251163442375  8.2518570228582195  8.4387904886185900
 -3.0520471645156930  8.2007687439776369 11.5345838365038329
  1.6758094954303919 10.9376420875157887 11.5335842592510538
  1.6811448256285362  5.5115575068491856 11.4551461021180181
  5.3547779295614522  1.7150425766107653  6.5462839049573534
 11.7353365286484816  1.5362677918097640  1.7443034060343736
  6.9153407145616956  9.8471549910276153  1.5681691670529923
  2.1219285620279988  1.5561255303997925  1.7077879996695751
 -4.6584327810469466 10.9390391633020521 13.1867009398593318
  4.8906305194787416 10.9775091187100191 13.1755594199885895
  0.1066136916016401  2.6720372101398913 13.1842760658338651
  4.9497032072308960  5.4265778251086294  6.6011743964722740
  6.9533723080557115  2.3852573431891377  6.6735792364876936
  8.9378092458540106  5.4179061038090124  6.7683528818744030
  8.9565955178817109  3.1422496581366395  3.1682372123219160
  4.8875028696500298  3.1560987217797640  3.0332445699375170
  6.9186737318127056  6.5934967422463293  3.1610901057228542
 -1.9451481126947276  9.3378791747008538 11.8953399855829911
  0.1113877081454634  5.8908077681575337 11.7049480225134772
  2.1806237373134558  9.3987028688022480 11.7166609338696563
  2.0107492184737610  7.2743040386094044  8.3263285742582163
 -1.9861490486518580  7.0518000255906035  8.2799450894069615
  0.1388545644453591 10.3055842764033514  8.4170650254808077
 11.3433840183499015  4.0905065479257132  2.4156655242542739
  4.9577967034968884  8.2592021338726092  2.4469962259926179
  4.5298136486573775  0.5926959076843995  2.3949261005402005
 -2.2645636100453452 11.9183555842035247 12.5167960421546418
  4.5512332467267473  8.4134523892917681 12.4732947424246543
 -1.8935173688331417  4.2822465242885688 12.4734925377066492
  4.4557626423049257  7.9526272783687695  7.4173273960442891
  5.1616267582879924  0.3310729023924768  7.5713214570122602
 11.3736217285846557  4.5315707022887883  7.4160943916222664
 -4.3557126923924763  8.3666677359615722 12.4864087046054610
  2.1099098853557359  4.2643046415608508 12.4004698011679118
  2.4732012045383289 11.9225121833563108 12.5415657244067216
  9.3369226333247575  0.6019150633147373  2.4716446489971045
  2.4998282661786546  4.1299955931967212  2.3652750418608042
  8.8759376144949709  8.2774953392277002  2.4980948413282680
  2.4623967988172373  4.8651580510312282  7.2933352443117476
 -4.3335418239952528  7.9916623903566322  7.4647883341808559
  1.7922704055899517 12.2159472072486626  7.4746977392711766
  0.1151280212814306  3.2415978573777364  1.8138188039476209
  4.4699308141140968 10.7538039897070679  1.9027136079464464
 -4.2726478383698874 10.7641794402329705  1.8928218416419977
  2.5613347198971472  1.7502785249583652 13.0154256848687506
  6.9198445165109659  9.2928977939936370 13.1568803964207799
 11.2682361967753746  1.7631165036605103 13.0215169647309068
  6.9082173566907521  7.1505007228245310  6.8992573927505871
  4.1700176568854497  2.9010958643090476  7.0023923014609197
  9.5474636876139609  2.7968609676359546  6.8427095272632457
  9.4029043147405513  5.7411927637284581  2.9530082335045669
  6.9144699756663428  1.4900464703757834  2.9274403497327905
  4.4248823440282736  5.7584713551335414  3.0034693200583900
  0.1092431383262687 10.9979901288715798 11.9220225824731632
 -2.3929320903707816  6.7519427324176062 11.8101518098342506
  2.5947494633382675  6.7956253481185271 11.8315453907332664
  2.7115777309561873  9.8115715505380141  8.0685645266282329
  0.0838124713785280  5.4953907051873827  8.0148042864440701
 -2.3861675355516994  9.6479548891696947  7.9914209815135759
 -1.7280036396691583  3.4708582615447203 -0.0943182168547503
  4.9894859183131306  9.0240302392077165 -0.0791497692018768
 -3.1210233913046048 12.1486566153150566 -0.0780035572001084
  5.1401478836683987  7.4977021960054415  4.9324105167044081
  5.0726823934279874  1.2236173784067628  4.8917474870627906
 10.5548481340962113  4.3666554426070894  4.9235385087714620
 -1.7783688081888014 11.2254825803581788 10.0335821339109241
 -1.6809317521360274  4.9791599159334963  9.9462005486565612
  3.8426612922425476  8.2806753368657482  9.9564074639421687
  8.8353376125488694  8.9873974836385475 15.0090541831699475
  1.9377387240267177  3.4989206890612894 14.9356403722366586
 10.1486295406860592  0.3659917820761266 15.0141858848869170
  8.6454238595761392  1.1715109279550751  4.9566060873482609
  8.7305934296997005  7.3811251300953895  4.9620279442686375
  3.2687984127386893  4.2681450935826915  4.8813775737087122
  1.9223664943854255  5.1005015613690174  9.8937626497393172
  1.9382896538860064 11.4540659067837272 10.0086669677238245
 -3.5629863496746599  8.3289365159872606  9.9903427786204837
  0.3988260937581917 -1.6396384315598127  9.1160412723906674
 -1.1834638656013361 -0.3232840410697505  6.3483306346646051
  0.0834272126898920 -0.7208004619504980  5.7431115769835248
  1.0899340088646636 -0.2803539279076717  8.9901223614980950
  1.1444983172425500 -0.1224916105205616  6.4855652238710988
  0.5856522342666037  0.5255990735112492  7.7023769842079686
 -0.9233710356997011  0.3862933824193523  7.4818757033423804
 -2.4492079294392601 -0.7113505481041776  5.6796047648323009
 -1.8893425396333825  0.9557963563721947  8.4541491274181695
  0.2862467826730750 -1.5447496388943038  4.6767774322395441
  0.9422610176930009  0.5340806426696142 10.2751680482513201
  2.5194699093092412 -0.0555368655384988  6.0560205157805136
  1.0457357457789140  1.9965486533526957  7.7634999860192107
  0.4670126220533882 -2.2402500971658657  8.2001279680024464
  0.8682092238076999 -2.2208771659482869  9.9214203593356896
 -1.5811051030626244  1.9525244068231815  8.8007582084634794
 -1.9664351578417136  0.3196911071402344  9.3518916729813668
 -2.8881660045871409  1.0488064391522853  8.0297181084336202
  2.1265803702922659  2.0759068571318662  7.9350815842089819
  0.5270028051855845  2.5128597222411089  8.5798954203252542
  0.7996775285514564  2.5198815692365772  6.8288609194722412
  2.7812938282799604 -0.7259456761475935  5.2314634261334403
  3.2368982094884080 -0.1509913154229996  6.8851165395548541
  2.6992414181769582  0.9827121849073774  5.6998053752518851
 -0.0899174118716508  0.8615763743742291 10.4570938510549372
  1.5971126872878225  1.4146596998751639 10.2938817485640808
  1.2259974537664780 -0.1030147579458058 11.1222527479905864
 -0.6665753847110142 -1.5338524998302909  9.3660500458279312
  1.2879483496527100 -1.8004690236265837  4.3387371255753786
 -0.5595461223899199 -2.0018903923171427  4.1690154464140949
 -2.5267910933529283 -1.8065348272214874  5.5947179870894939
 -3.3330506807020610 -0.3543343663817125  6.2011057910748404
 -2.4711685382854487 -0.3183222161604545  4.6504286452833705
  2.1697927636198191 -0.4460714801859585  8.8356528483065393

H2O.POSCAR
 O  H 
 1.0000000000000000
    19.2572325000000006    0.0000000000000000    0.0000000000000000
     0.0000000000000000   18.3438736999999996    0.0000000000000000
     0.0000000000000000    0.0000000000000000   18.8754457000000002
   1   2
Cartesian
  9.2826320445929049  9.3882946646707897  9.8466298005638127
 10.2515341885240012  9.3013773673416686  9.8459850233249266
  9.0009126827720927  8.9792210160827040  9.0102829755986331

TS_B4.POSCAR
Si Al  O  C  H 
 1.0000000000000000
    13.6250000000000000    0.0000000000000000    0.0000000000000000
    -6.8124999999999973   11.7995961265629763    0.0000000000000000
     0.0000000000000009    0.0000000000000016   15.0670000000000019
  35   1  73   2   7
Cartesian
 -1.4219167835695516  2.8375647217084019  1.5139581726995215
  5.3841021567213501  9.2533974703363331  1.5767739861904642
  3.2792406969460721  0.1492701974400054  1.4672443304916580
  3.2226034666272430  0.0876728426307804 13.4102884980854853
  5.3769727864996861  9.2024541429626758 13.5107535974124708
 -1.4536847635975008  2.8131284546912991 13.4738381723482732
  5.3637786003686569  6.7651491181380576  6.5389732668925369
 10.1721421834701946  4.0060705139672166  6.5470549211726548
 10.0820493385846124  4.0668706208205263  3.4269320427419592
  5.3517773952549259  1.3475956956195156  3.4275472907649096
  5.3982430152482959  6.7902863471936650  3.4691010237113034
 -1.4270079201195380 10.6069949915404091 11.6008250676438660
 -1.4450755595535467  5.2235994637217651 11.5229381998332112
  3.2871045375116319  7.9681985487946241 11.5732117989625536
  3.3805487187638259  8.0565113501322667  8.5146049688052852
 -1.4586869535373554  5.2546772678816849  8.4770106670863310
 -1.3804252741857759 10.5857764608038689  8.4705291760892383
 -5.1329874997881113  9.1639607651678503 13.5121837906153441
  1.6831407593120860  2.8027441112919362 13.4166765177958780
 10.6419910058234262  0.0962734039188841 13.4743953341554832
 10.6318270038146707  0.1322757101135353  1.5394145749580066
  1.7198459951565785  2.8574861088505701  1.4676822927210651
 -5.1124631225499249  9.2524168416731936  1.5730311838908300
  8.5375494745800733  1.3608652019742082  3.4730167989080671
  8.5246084853469082  6.7736355925665963  3.4654967127520657
  3.8006589367426780  4.0607590065462107  3.4277376310374184
  3.6759204930916907  4.0566665666528143  6.5131339126273771
  8.5084439110723320  6.6927435277786529  6.5823923245840241
  8.5369313311550368  1.3749528866225671  6.5000167434669933
  1.6693612045529274  5.4090996302186207  8.4337581903859800
  1.6960680391591543 10.6996869110239174  8.4941682621300618
 -3.1145896285325572  7.9963753433614366  8.5222084555580278
 -3.0461706025659878  7.9602544225869067 11.5921980352134000
  1.6811129871485786 10.6894645198891745 11.5705496412915210
  1.6751856798213813  5.2757957086082188 11.5174185779119185
  5.3626372643948432  1.3979139231427689  6.5743562451884241
 11.7506620265541937  1.2949256347670579  1.7877255439711759
  6.9513789683563321  9.6387636092038029  1.8456199792425565
  2.1819282720321271  1.3175161429068400  1.7682469756401784
 -4.6817980500308751 10.6962138272954768 13.1937818428313989
  4.9525972000740914 10.7446040778528236 13.2011767742301203
  0.1095012407124854  2.4346269044734412 13.2277688427848119
  4.7445376023368109  5.2857546004873255  6.6809792444611222
  7.0211227104855638  1.8755346467293899  6.5214395015428837
  9.1220134073226635  5.2246955217933415  6.8622949176481631
  8.9540972806016565  2.9181743805621778  3.1886931548594530
  4.9228729172933585  2.9031301590874015  3.1729605696752214
  6.9628392553788805  6.4012857647290407  3.2074891320670047
 -1.9069054964491463  9.0770355451693945 11.9116729910215895
  0.1072061241523132  5.6519166368622900 11.7774100931353267
  2.1752000830663425  9.1449473026190482 11.7225980521488964
  2.2468829640723755  6.9196632894991215  8.2630816800274296
 -2.1821530232872304  6.6981237859549729  8.3354171152995100
  0.1834201435473540 10.1179504157666713  8.2964377789192163
 11.3693706642069507  3.8463866558273807  2.4667855430553352
  4.9443487338042189  7.9916966008731674  2.4857322896471725
  4.6231279047677960  0.3818170623210153  2.3357000606262250
 -2.2832827910630251 11.6572166549081846 12.4919746755534291
  4.4966376267408208  8.1720521036551563 12.6305956638839909
 -1.9017313066986345  4.0527509526551553 12.5393232570396620
  4.6505065383402071  7.8278986169494260  7.5311466576839905
  5.0423693925259228  0.0192311587864325  7.5558096071574719
 -2.1110187231649338  4.2059231438036520  7.4338214406630323
 -4.2852769047839985  8.1077399251480369 12.6258678077549735
  2.1161278594456490  4.0287350834043893 12.4546965174209010
  2.5183909519917500 11.6564772498786517 12.5628777871199144
  9.3005617629753576  0.3926916554988562  2.4167670438522677
  2.5710397745464930  3.8874776627471053  2.3789979508047150
  8.9669019672374581  8.0515712381837137  2.5661239863402092
  2.3435651985079304  4.3960468414588254  7.3811661038130385
 -4.4339899002078429  7.8433398757541131  7.5450327584095795
  8.8345822176558304  0.1237703670524988  7.4955819219683093
  0.1537172094121093  2.9884164495425414  1.8643782914244114
  4.4734506496005366 10.5211687565947347  2.0032715997430830
 -4.1913450619754702 10.5376297802146794  1.9463310687891819
  2.5554061040430307  1.5031733968797432 13.0027921998071925
  6.9332198678795747  9.0001579459858192 13.1183506838728796
 11.2685037223437305  1.5328280350418415 13.0764652733351596
  6.9373654412667829  6.7092324922414681  6.9365512547075063
  4.3077592958787738  2.6880522302742724  7.0039976759301821
  9.5313104003609581  2.5886062129930227  6.9578479201121821
  9.4439257355071504  5.5121262498053714  3.0532848059774698
  6.9468335883392802  1.2048104566121274  3.2228184610535671
  4.4825597777966157  5.5032284784556458  3.1479931839849438
  0.1274572789617548 10.7598499300036430 12.0213090092800474
 -2.4003035481563257  6.4965866260352394 11.7957411553949054
  2.5843608750770026  6.5519050824201699 11.9186834425316555
  2.7556195037221700  9.5098110979221229  8.1817437195556320
  0.0905475962858125  5.4628198768791325  8.1028808891108159
 -2.3273253476051172  9.3175236175995728  8.0428581912476957
 -1.6981281903639025  3.2353745009382413 15.0277514533519927
  5.1514316164837544  8.8627180246018167  0.0187648752244607
  3.6871657725199007  0.1091018666996836 14.9700818652175958
  5.2157333147417750  7.3072685163994660  5.0045731696655116
  4.8861704026561137  0.8532910932184173  4.9150452465503109
 10.5860644455772501  4.0560232433217021  4.9730098742579276
 -1.6572921499575797 10.9469722967436915 10.0385891183036744
 -1.6326771544998782  4.6878605094818058  9.9943270133041882
  3.8996704271846436  7.9762700801393205 10.0614808878340298
 -4.8954323988488762  8.8157407753017019  0.0234671734536586
  1.9668670447826260  3.2193181753910030 14.9675634056426254
 10.2020310379226000  0.0778317994866199 15.0403150168631505
  8.9671873839016421  0.9153044254842698  4.9762633044782500
  8.7555399658727300  7.1702712862387754  5.0383726094430576
  3.2076278601531936  3.9833299115673650  4.9361390029188810
  1.9133502352238936  4.8749653966416568  9.9575817101222874
  1.8792272355276318 11.2073094120068131 10.0398243015139936
 -3.6160216123653592  8.1291861242393786 10.0666858743784235
  7.6902223288813412 10.2324933049470719  7.1627202349841985
 -3.7747806223267961 11.6944534596701271  5.1493887618747500
 -6.0313495232963223 10.4572100280110920  5.8250134798875974
 -3.4411892085659521 11.4509215029947082  6.1597337815323616
  2.5364730554838575  0.8419616894289678  4.9553391717383564
 -3.5307383672167365 11.0306294186863489  4.3219548415175231
 -5.0404844578156096 11.0162931045813419  5.4063026076422647
  7.5624856345726528  9.5639682059164279  5.1811810190541756
  6.8056061725305455 11.1881086565975583  5.6011959057373648
 -5.4256977747214030  9.4021107799116646  7.3520914847968166

ZO-_HeptaMB+.POSCAR
Si Al  O  C  H 
 1.0000000000000000
    13.6250000000000000    0.0000000000000000    0.0000000000000000
    -6.8124999999999973   11.7995961265629763    0.0000000000000000
     0.0000000000000009    0.0000000000000016   15.0670000000000019
  35   1  72  13  21
Cartesian
 -1.3577604119447089  2.9070042963337976  1.4998541908014931
  5.4652575061818673  9.3037858734735046  1.5665815720881824
  3.3723907586985136  0.1880253110272126  1.4332752581893866
  3.3055206239015491  0.1421597965448933 13.3893362625859833
  5.4526953749845299  9.2719881820783812 13.5238156332711768
 -1.3852010696161494  2.8909608627932344 13.4690030483600864
  5.4435761373917018  6.6192619235123109  6.5388089151058635
 10.2006186446666778  4.0769160826660942  6.5328377124685186
 10.1804065643669315  4.1270952740904656  3.4407254679750263
  5.4233233895538557  1.4166344050488189  3.4014461982415223
  5.4556867399748175  6.7839303652606970  3.4201116328362113
 -1.3471226897930344 10.6655902117616961 11.5694754409796428
 -1.3605977014138175  5.2865829443407097 11.5218656824320647
  3.3465268577081115  8.0366783897322698 11.5639271222713997
  3.3621021019991488  8.1176840143227231  8.4931030766019884
 -1.3910119306341451  5.2716569658223271  8.4897709720436296
 -1.2772119621743421 10.6140498836621564  8.4142006607484223
 -5.0566224329548284  9.2262588407864161 13.4866825983650696
  1.7404351186983527  2.8751597376187643 13.3961204313982041
 10.6905554621546770  0.1674310863182641 13.5040467415913810
 10.6671656647190982  0.1931129134532073  1.5334491110738184
  1.7725681376234583  2.8972680241738260  1.4380567883611921
 -5.0343090855455985  9.3065621897053035  1.5434227372524436
  8.5654147339205746  1.4426114869879878  3.4558531806845205
  8.5755176650838791  6.8372411785337537  3.4573119861311645
  3.8700765559998480  4.1318098610182403  3.3736505388049967
  3.8006495200253050  4.1018274570906739  6.4978759839667060
  8.5692795949243923  6.8033614236019870  6.5627877932471481
  8.4849140511334973  1.4769111592443109  6.5385933401811593
  1.7127036999359320  5.6272095254146164  8.4289519219277480
  1.8195808980421615 10.7902477223821336  8.4546388205748269
 -3.0151035209749488  8.0398377420591114  8.5052835487570384
 -2.9690146132228934  8.0365565353341974 11.5616220593252788
  1.7536173075763890 10.7516165012496767 11.5483797917827964
  1.7505218394758688  5.3821499663595942 11.5366682281442081
  5.3000972763835499  1.3960633543904934  6.5363166455929989
 11.7744900501823366  1.3733829182769142  1.7284695615730559
  7.0291074016258799  9.7124064547727684  1.8047346589842608
  2.2487759989091436  1.3544231306224521  1.6485445613424070
 -4.6072037679513809 10.7575574697731611 13.1517401276661801
  5.0348536117855494 10.8319507628721539 13.2912646872644498
  0.1690068283843958  2.4977136720380928 13.1663590092074294
  5.1224872980329481  5.0505231973804285  6.7019634448137859
  6.9663327334631262  1.9210965767920518  6.7112172778073189
  9.1697245520963087  5.3142709339108274  6.7654043101494770
  9.0676085138059310  2.9772275525745484  3.1753984068699479
  4.9720076401560291  2.9745842390456074  3.1228608741268165
  7.0268928163753559  6.4208890477103369  3.1669558954226003
 -1.8276905698894077  9.1409265694695421 11.9238492252621011
  0.1808983476945760  5.7345819342660462 11.8204164834271452
  2.2196517199387111  9.1976148330514160 11.7027096158915231
  2.0147708510963267  7.2198359595162804  8.3385296062771026
 -2.1044553611125081  6.7103207449625017  8.4314890395181497
  0.3124914103983986 10.2157958005859157  8.2267908459454659
 -2.1626992112321419  3.9282747790280839  2.4639080980526940
  5.0447340531034488  8.0988649370379768  2.5610734359980425
  4.6980949028333923  0.4612210141989943  2.2901016712458961
 -2.2373720503623220 11.7367755290316360 12.4085721851195760
  4.5825942871139853  8.2973105859152856 12.5742368142313303
 -1.8488744854354764  4.1306363861377209 12.5408529797015333
  4.5134987581169543  7.5643732089245663  7.4880942730116145
  5.0191329921777577  0.0225282078412813  7.5418885442258476
 -2.1060902153989227  4.2391200122268762  7.4727482948387420
 -4.2203517413758016  8.1690259162466567 12.5863094880549653
  2.1839003848191489  4.0686075422852168 12.3887865315755832
  2.6181795659255629 11.7033456808910614 12.5321573502842121
  9.3989304400402336  0.4216346832913380  2.4988796034527403
  2.5831966173314544  3.9060796713423009  2.4025384164925940
 -4.6089932330698380  8.0796335207074748  2.5123884998782455
  2.6111053302252061  4.8030290030192413  7.3786780502717830
 -4.3083116220021873  7.8714864727479199  7.5322901384427770
  8.9567379454244183  0.2341098528357863  7.4881218947071773
  0.2136160662050040  2.9892831644093896  1.8779519037286290
  4.5534490228060127 10.5860974667506671  1.9434789494731328
 -4.1097257165747196 10.5822818993454462  1.9058953958056588
  2.6193516522560767  1.5662727733226975 13.0220941887250632
  7.0030235732198189  9.0876054321103776 13.0958214598195006
 11.3224251601345340  1.6069809657088325 13.1156551494264324
  6.9991031574282569  6.8111413558089335  6.9769236451615830
  4.1158462062499028  2.6210497959968238  6.9745517820049168
  9.5005037565403132  2.6950660295337872  6.9414458822041158
  9.5359004161741190  5.5803840978058217  3.1227283980210698
  7.0130237818911212  1.3339693912182120  3.0576749648052934
  4.5278198248506314  5.5557335875535765  2.9396418282312462
  0.2027014392438527 10.8497969128237326 12.0060405127326693
 -2.3348924537407143  6.5588617005911640 11.7160528267047113
  2.6761495207934409  6.6263098812112009 12.0003708700527074
  2.9552023099225320  9.6462192243111673  8.1306265468527616
  0.1532620881122363  5.4339809122359517  8.0281618590320178
 -2.1339068283369138  9.2831872396849491  8.0127721213130982
 -1.5849216871700447  3.3438943218066357 15.0173385520484821
  5.2299578539116434  8.8533267041472996  0.0171791566409242
  3.8007909452222930  0.1140349894982172 14.9312284052300441
  5.2047436699623573  7.0998419060331406  4.9988929269910232
 10.7150229090789786  4.0668396476153061  4.9821394778007067
 -1.5465705974888628 10.9495177095401903  9.9967285800114727
 -1.4660977680453289  4.6837694571898396 10.0079662797133420
  3.9183456395463585  7.9992268300010263 10.0302735580722775
 -4.8222047510622206  8.8672473841463297 15.0565250167800020
  1.9755171738217936  3.3351730793090715 14.9428076205990390
 10.1747037100856179  0.1509478136212443 15.0476803419271477
  8.8581161366525745  1.0284920320952029  4.9976288351454263
  8.7415150534251520  7.2944718863667815  5.0169715200626230
  3.3447323444452448  4.1876034111226552  4.9166687546061532
  1.9964587102187821  5.1060970908701355  9.9506007428017558
  1.9812441863401458 11.2532864769777312 10.0185167910606605
 -3.5412947972916045  8.2553335267449928 10.0425100898645674
  5.0341940599185948  0.9481585346678330  4.8680866074440790
 -5.1708785400497135 11.7974210090402654  5.1496949273352515
  0.8963631498734411  1.3183970669848060  8.0670785889874264
  0.5575978218185829  1.4957708066995097  6.7355232753905785
  0.2663850807582223  0.3095130371563892  5.8831773310205087
  6.7764602866777812 10.8556897151158349  6.6288701883171131
  7.0763025989113038 10.7237731000742880  7.9731942712797643
  0.8900674201411217  0.0156463932021830  8.6267776961990492
  1.2533125310145874  2.4420177924840365  8.9808074635474338
 -5.3168443330408017 11.6019407178689331  9.9729173792504078
  0.5226404462445055  2.8077320842007030  6.0476559097829243
 12.8223380331648791  0.6188780107467068  4.8089629323440164
  6.2270085669383182  9.7388671157301054  5.8328877562928154
  6.7691272272999088  9.5124735328107057  8.8026225747582654
 -4.3731446299498646 11.5720150994200264  5.8679333314541520
 -5.3052624790671965 10.9454856355020507  4.4722630816557754
  1.9328388905632721  0.8722526135086562  4.5550270330025615
 -5.0091926487935980 10.5607453147264962 10.1184157994189512
  0.7653892627481661  0.0308414749034460 10.7711278207704133
  2.3585745250486214  0.4612847945916707 10.1324959175540457
  6.1282041969693637  8.8088816118786664  8.2790580208440918
  6.2533780939910786  9.8099601876827869  9.7278836491288239
  7.6740167228242129  8.9673503639537078  9.1014796175367270
  6.5182375159194059  9.7881001701992929  4.7775822686483638
  5.1241775050469469  9.7485647388873691  5.8634387847733667
  6.5702394530776020  8.7920430696563745  6.2366506023171073
 -0.4811711905516191  1.4554508292044865  4.1817646775070383
 11.8595252818851051  0.8718634659091424  5.2752180666977786
  5.8552544886375344 11.5664776852178601  4.1408489875047270
  0.9168283519821098  3.6224617337431266  6.6447592027447069
 -0.5141259148362086  3.0623504538911841  5.7747454975072161
  1.0831132175639526  2.7783514356503889  5.1007769955087854
  0.9240624140609145  2.2494280781891272 10.0093627322339263
  2.3368333353868489  2.6250380490860068  8.9957374911470058
  0.7453796230257388  3.3453390275816015  8.6541460089966122

ZOH_toluene.xyz
174
#
H        8.68837370       8.86185756      15.22253209
Si       5.40174736       9.34529940      16.63498495
Si       5.40594535       9.31436462      28.56354513
Si       5.40470142       6.87481064      21.58831667
Si       5.40502207       6.88286222      18.53168811
Si       3.30001332       8.06658171      26.65193514
Si       3.33862576       8.14966722      23.59722242
Si       8.51365866       9.24418209      28.59535599
Si       8.51270816       9.30723600      16.63246126
Si       8.52652460       6.82520143      18.52747679
Si       8.51986604       6.78048533      21.66523040
Si       1.71492511      10.78238469      23.58881387
Si       1.69912978      10.79100424      26.65644933
O        6.96476681       9.74313027      16.90359727
O        4.97659563      10.85652409      28.25798977
H        4.98610366       5.44797283      21.66597211
H        8.93476642       5.37449513      21.92632395
O        6.95951744       6.45656960      18.27837636
O        2.18818862       9.24459944      26.81350675
H        2.20943194       7.19173031      23.44102119
H        0.35800569      10.18625356      23.44557297
O        4.96769830       8.06691338      17.52150158
O        4.52654715       8.28102216      27.68603999
O        4.55191327       7.81498005      22.58594578
O        2.53740266      11.76390365      27.64062290
O        8.95549991       8.11811658      17.64041854
O        1.94544301      12.01968329      22.58371250
O        4.46814209      10.59470747      17.06895901
O        6.96095946       9.12299148      28.15993829
O        6.95925728       6.96891433      22.02756587
H        9.35909735       5.66695766      18.10037657
H        4.53619268       5.70892837      18.24162706
H        0.27060647      10.86816776      27.06935070
H        2.66403454       6.76324355      26.98951660
O        2.81668810       9.64119292      23.25055268
H        5.19797969       9.00378577      15.20007457
O        5.21366825       7.41635907      20.05812930
O        3.89227832       8.06499144      25.13237627
H        8.68783684       8.85791028      30.02279308
O        8.79197526       7.15583620      20.09933919
O        1.90622620      11.30753210      25.12611661
H        5.19857487       9.00158568      30.00447796
H        3.44572081      11.98027183      15.17154832
Si       3.29790190      15.91054672      21.64412293
Si       3.25828152      15.94387212      18.51474416
Si       3.85373581      12.00302025      28.54337346
Si       3.82762468      12.00982973      16.61043552
Si       1.75170152      13.21758748      18.56414039
Si       1.75263402      13.25573563      21.55611600
O        4.94653510      13.16675562      16.87731668
H        0.35581830      13.76610287      21.48160603
H        2.26143039      16.94235856      21.92378651
O        2.13413294      14.78045185      18.28617056
O        4.57224617      15.69465890      17.59663558
O        4.61826773      16.18571769      22.53938341
O        2.47674277      12.26999747      17.46849296
O        4.47738131      13.44241923      28.15050086
O        2.75709248      14.44366023      22.04105983
H        2.67212927      17.24825991      18.09987234
H        0.28162429      13.05076349      18.39632113
O        3.72751728      15.97818398      20.07108544
H        3.44857847      11.97974637      29.97600268
O        2.21005088      12.75745074      20.05213145
Si      10.10453479      12.01892169      16.51398840
Si      10.07727172      11.98680202      28.51474090
Si      12.21851380      10.72564795      26.66837453
Si      12.30585181      10.65834538      23.55835533
Si      15.33992390      10.78238469      23.58881387
Si      10.58194512       8.07843863      23.60467159
Si      10.60968010       8.06590804      26.65915807
Si      15.32412858      10.79100424      26.65644933
O        8.98975619      10.78507194      28.35763310
O       11.73934581       9.19640684      26.97251183
H       15.77102415       9.37791974      26.79996635
H       11.56463388       6.96309277      23.51837552
O       13.85284354      10.12907037      23.43183275
O       11.34356957      11.77830711      27.53880483
O        9.36932362       8.21507017      27.68987050
H       16.09558103      11.68635187      27.56217243
O        9.33993631       7.81465471      22.60289128
O       15.57044180      12.01968329      22.58371250
O        9.46185978      10.59246880      16.92895501
O       13.76973554      10.87496677      27.10573218
H       11.21770373       6.72280399      26.86772313
H       16.35139551       9.73471555      23.27827377
O       11.31761715       9.43579094      23.13597699
H       10.58952276      12.01592296      15.10618931
O       12.00642018      11.08465787      25.10644726
O       15.53122499      11.30753210      25.12611661
O       10.03877334       8.21525709      25.13784313
H       10.58299435      12.01311823      29.91498113
H        8.77982012      15.14072627      15.12605865
Si       5.39026881      14.71169330      16.60535733
Si       5.36533130      14.72503078      28.57400956
Si      12.21720082      18.67440572      21.58831667
Al      12.24337094      13.34204612      21.75268127
Si      16.92290070      15.91054672      21.64412293
Si      16.88328031      15.94387212      18.51474416
Si      12.18490103      13.27314876      18.45842051
Si      12.21752146      18.68245730      18.53168811
Si       5.39316208      17.12533652      26.61778867
Si       5.38853928      17.14699791      23.58283673
Si       8.51377814      14.71531064      28.52243924
Si       8.53943265      14.73879275      16.53948849
Si      15.37670031      13.21758748      18.56414039
Si      15.33902400      18.62479651      18.52747679
Si      10.63550232      15.95307975      18.51706744
Si      10.60509359      15.97533653      21.60889407
Si      15.33236543      18.58008041      21.66523040
Si      15.37763281      13.25573563      21.55611600
Si       8.50241359      17.32599400      23.53172937
Si       8.51895553      17.16942717      26.60764790
O        8.99174350      13.18186718      16.74447744
O        6.93538858      14.35936388      28.34851589
O       11.76290043      17.12587148      21.67259542
O       13.87157463      13.80601778      21.47577874
O       15.78620634      17.04213083      21.95082891
O       15.75913173      14.78045185      18.28617056
O       11.79723460      14.82301562      18.22085264
O       13.77201684      18.25616468      18.27837636
O        6.95077157      17.53736198      26.86819114
H        8.87828021      18.76353679      23.43521194
H        4.88136033      18.54538810      23.51654196
H       18.08935409      15.71512203      17.67202234
H       11.81474010      19.77298513      17.60129206
O       11.39314605      12.26751098      17.47808295
O        4.92357114      15.97123728      27.64797343
H       11.43067536      19.54152281      22.50842877
O       12.01262745      11.89143476      22.60536712
H       18.13738115      16.16365064      22.46758892
O        8.96166069      15.90995213      27.52876203
H       16.04315544      12.34656639      17.55702549
O        9.39062025      15.71637488      17.50653889
H       15.73195624      19.80907925      17.71495033
O        9.32238044      16.44589245      22.47172387
O        6.97215486      14.86459823      16.92679532
O        9.36862081      13.39301107      28.14553497
O       13.77175668      18.76850941      22.02756587
O       11.17993288      14.60569709      22.17971717
O       16.38209127      14.44366023      22.04105983
O       16.24479099      17.36472767      18.06282877
O       13.76305430      13.03447134      18.37993179
O       11.27290134      17.40611749      18.21632412
H        4.52787968      18.31171638      26.86458779
H        9.34876000      18.34632162      26.98641513
O        6.94146768      17.16625530      23.15043843
H        5.11303353      15.09156166      15.19257240
O       12.02616764      19.21595415      20.05812930
O       17.35251607      15.97818398      20.07108544
O        5.20564234      16.56668005      25.09635613
H        8.77695902      15.13764710      29.92582385
O       15.83504968      12.75745074      20.05213145
O       15.60447465      18.95543128      20.09933919
O       10.11698731      15.82712042      20.04425093
O        8.76609042      16.77472732      25.04676608
O       11.64783859      12.83593418      20.01538282
C        9.41189774      10.42707364      20.37279421
H        9.82435821      10.44969878      19.35492118
H       10.21904661      10.19504548      21.07765131
H        8.71320058       9.57993232      20.39725542
C        7.15673828      13.50105991      20.15986220
C        7.18315029      13.96565375      21.47554398
C        7.96020288      13.30044403      22.42512295
C        8.70685814      12.17973537      22.05977164
C        8.69034918      11.69872533      20.73892517
C        7.89998086      12.37821229      19.79418526
H        6.55255631      14.01886038      19.41459082
H        7.84367112      12.00583704      18.76985025
H        6.60704742      14.84724924      21.75307005
H        7.99610071      13.66082151      23.45530231
H        9.31266465      11.66460842      22.80691461
H       10.71538166      12.50493056      20.06401736
H        5.11151700      15.09183624      29.99462656
H       16.08657703      19.53119712      22.52758907

TS_B24.POSCAR
Si Al  O  C  H 
 1.0000000000000000
    13.6250000000000000    0.0000000000000000    0.0000000000000000
    -6.8124999999999973   11.7995961265629763    0.0000000000000000
     0.0000000000000009    0.0000000000000016   15.0670000000000019
  35   1  72  13  21
Cartesian
 -1.4354756229948358  3.0196065798628466  1.3502975812523603
  5.3597196054455178  9.4000226001630356  1.3674759557001197
  3.2500553960621281  0.3178422328502313  1.3600694751759870
  3.2222385494759029  0.2629144100789310 13.3031291853520504
  5.3474384439574658  9.3589402754429081 13.3588315455843425
 -1.4606689737368179  2.9811754721475658 13.3225958467196364
  5.3620992231025930  6.9029772719443594  6.3752407194694634
 10.0978340462905880  4.1950947349305832  6.3760914227814904
 10.0818449914216615  4.2497275327212405  3.2712072953190385
  5.3757307199707949  1.5376839566929772  3.2574657799872084
  5.3805948276604854  6.9360195525637129  3.2934828736298654
 -1.4392933314968870 10.7760106352925007 11.4807007515109785
 -1.4496358548923669  5.4024313406273166 11.3734719561489559
  3.2872287442706312  8.1416840040169003 11.3914162004029524
  3.2852760315151515  8.2451411506157477  8.3444160566307026
 -1.4581281987905625  5.4534275237974903  8.3165466242583008
 -1.3670650617112516 10.7711324715770136  8.3511092577523147
 -5.1222517619784931  9.3225194256434634 13.3701027877145471
  1.6869357038935224  2.9753975874161331 13.2762954320292490
 10.6227620121153734  0.2717254993014032 13.3415860089103333
 10.6387549234048127  0.3094218875591837  1.4004922163564182
  1.7090461037380622  3.0296811588204724  1.3178336539109978
 -5.1073448791392622  9.3940046584158097  1.3737428899538560
  8.4767707248110540  1.5369238332418875  3.2907829531192161
  8.5052523012375367  6.9224726307628099  3.2991218143014862
  3.8035538927808461  4.2290781760533518  3.2420440851664076
  3.7427100386162993  4.2348646157226186  6.3550333376716326
  8.4849988582317319  6.8710566488583202  6.4222097108817309
  8.4031081734206161  1.6252973872171776  6.3731233349046867
  1.6560541210194883  5.6141271873633283  8.2809791123667473
  1.6226719687307025 10.8708691879102144  8.3674500484812970
 -3.0562169041955092  8.1797531981283811  8.3375321401514082
 -3.0471299287507816  8.1236219630498034 11.4326616558804091
  1.6705417859731169 10.8637332416737618 11.4324152724056933
  1.6777337350295547  5.4454995176653096 11.3565671484120241
  5.3862556099251293  1.6341142294358284  6.4231855289019064
 11.7591958557751770  1.4721254116732996  1.6249511119646860
  6.9387887637464774  9.7719564881217469  1.5076719804464420
  2.1391548182770417  1.4860173242149339  1.6175039883215168
 -4.6760324428247149 10.8624776211094716 13.0770828333940141
  4.9202370344415138 10.9049848126096762 13.0655396369482748
  0.1085739789767970  2.6105910324740176 13.0948323298692948
  4.9277479819944690  5.3585114652779762  6.5247170020447163
  6.9836585340132205  2.3189754306878521  6.5369847360436673
  8.9643838061940588  5.3365608998090908  6.6805056764803998
  8.9827952955465005  3.0753193992734866  3.0641133227740207
  4.9052357065097327  3.0811843219166328  2.9336586516194703
  6.9430179492094650  6.5390240833063151  3.0561123517310747
 -1.9291882520223393  9.2487131007630516 11.7914579871980330
  0.1082807862315891  5.8228238248707846 11.6093308234089569
  2.1882900755752615  9.3253200086461749 11.5735245152676427
  2.0520876058988291  7.1930924617405898  8.1922459553652889
 -1.9831125898384465  6.9797312122837827  8.1871653385426324
  0.1593717175972228 10.1666167281387256  8.2505203849396391
 -2.2519408245942540  4.0235822613438259  2.3193464935313277
  4.9631456318524059  8.1865991362837107  2.3540353387242341
  4.5671041010990603  0.5322579763641181  2.2514333561466202
  4.5258376444698021  0.0292232793014428 12.3761074395326922
  4.5389370970116216  8.3419557714598458 12.3974283683734718
 -1.8955668228300131  4.2040661198192213 12.3598786179418632
  4.4949557910100966  7.8992872100450029  7.3224640498135258
  5.2400136475608550  0.2659965324814004  7.4774489732910334
 -2.2266256353138316  4.4546308144279880  7.3101883604715319
 -4.3440462490247258  8.2932938844374462 12.3905486258087922
  2.1086330103538899  4.1907822501553502 12.2887191701594567
  9.3154410382743915  0.0390439446105336 12.4209540889225121
  9.3587693175342839  0.5396878452971645  2.3532119196060859
  2.5226101063339139  4.0627119844642525  2.2542199004838044
 -4.7082874719735388  8.2130766385476974  2.4076773965449880
  2.4521941303226025  4.7450661525879987  7.1995136658298744
 -4.3377178670898209  7.9132340187377483  7.3782686906014066
  8.6028714693675070  0.3249894994404308  7.3595379283852171
  0.1375236892749156  3.1872949987964723  1.6687575449183902
  4.4963631397815158 10.6918352020773533  1.8161211886146473
 -4.2375755673492845 10.6964580282008246  1.7696162240859119
  2.5404001657133080  1.6637713366546603 12.8506944581740417
  6.9241224243113635  9.1927249050326942 13.0441832157458908
 11.2794942724390896  1.6886484119308172 12.9150280274901590
  6.9212397140853676  7.0423745490824254  6.8037648467225633
  4.2030545672263777  2.8187306999644388  6.9040981332154931
  9.5761083356471630  2.7110578801783385  6.7365189081184917
  9.4255965091664020  5.6736120715298108  2.8506608227013746
  6.9422271510729807  1.4274026556305428  2.8140337171385625
  4.4521151115236517  5.6811896812037723  2.9094707819720154
  0.1196357567837204 10.9122881365032445 11.8895058307110730
 -2.4035547671319262  6.6667049145878092 11.6901355916692165
  2.5879433360805155  6.7254025665897608 11.7494943554939937
  2.7507641131578504  9.7428880752345979  8.0211804305342227
  0.0958896907131098  5.4487967051872088  7.9035434678251466
 -2.3931241794650258  9.5805058871318032  7.8801505668728673
 -1.7425947237294259  3.4137189618132102 14.8646442061454014
  5.0181762014409745  8.9690356968774427 14.9040316654348359
  3.6795740878040126  0.3066380621408389 14.8562623908536047
  5.1597820921901514  7.4147097698826681  4.8379378225253218
  5.1056588446602804  1.1319542706622754  4.7721628905694597
 10.5754043336248618  4.2975010492869838  4.8221582354436094
 -1.6834577320557291 11.1174445309609418  9.9211980932547981
 -1.6604822066994691  4.8991546248222626  9.8365025727895308
  3.8718913069813992  8.1598411449091568  9.8670848382197818
 -4.7952377648520574  8.9145872515702216 14.9138193612226591
  1.9904534541098358  3.3983633267654700 14.8176931557626066
 10.1737001531366058  0.2783660819392099 14.9052092225753920
  8.6819183877090662  1.0909358238592095  4.8419037671937124
  8.7530068247116084  7.2952423238194779  4.8695002342990374
  3.2827982348081060  4.1884372959263230  4.7804891372384075
  1.9212922902622327  5.0469669832868425  9.7928623070329142
  1.8602902215644457 11.3947871652105306  9.9021023468522191
 -3.5650141928075012  8.2713024851344699  9.8887397143732176
  6.8620835377390872  9.9518200964879178  8.8402406814512560
  5.5814956469676158 11.4656342529800011  6.3121208995391385
  6.8966881728115590 11.0789324005004630  5.7920737667832212
 -5.5996090069688389 10.8464362370185121  8.5684417529620003
  1.0991560625618304  0.0021286448186391  6.5602484583827660
  0.4170161543511971  0.7348502786033974  7.5517382962530668
 12.5889030939293409  0.4761756348101683  7.4012200611169767
  4.3560986263218195 10.9726756424582153  5.6362763368552216
 11.6460141140653963  1.0455979500328192  8.3987185386222922
  7.1677327391679864 10.2409727193907045  4.7727830500239294
 -4.9926529968605378 11.5375839146365866  9.7524851475036751
  2.4856455986260659  0.1698133977968021  6.1109547734337664
  0.9102328661345311  1.9839008616658589  8.1962063678017749
  6.3734333577538544  9.5877496928649908  7.9301689274456058
  7.2591203067143457  9.0578648163042814  9.3524021724014066
 11.6960436390365690  2.1441380581591436  8.4220579760104162
 11.9075783808254361  0.7012352661158799  9.4140410124763534
 10.6117349808279560  0.7714672518353545  8.2021960502562070
  2.0012389630052847  2.0812711550866791  8.1867038730803596
  0.5337973771103126  2.1110428921854050  9.2200171042518395
  0.5029795611459806  2.8200632907431600  7.6040630971188943
 -3.9028881049129103 11.0570242247425377  5.6723265822316318
  3.1302671766347436  0.5023134549204099  6.9264586320023875
  2.5150116212871945  0.9489318990312267  5.3312936453992510
  1.0827923356222575  0.2771395722882663 10.3612613589139642
  2.6583324280132712  0.3984322534705779  9.5051348152164810
 -4.5813130514642308 10.7323572766909070 10.3826331409839394
  6.1137167145708569 10.4120874641284900  9.4980208797956980
 -5.4336552817339898  9.9963781250600903  4.4906605113635099
  6.3622906506094559  9.7791506797528136  4.2050449349282371
  4.3442332145184741  9.8742309752245951  5.5838881829127134
  3.4410709862060211 11.2974743676038241  6.1226592791802341
  4.3367460991983782 11.3339230917159863  4.5960126000898294
 -4.8361441355624795 10.3570921193808747  7.9707095951062277

B24_educt.xyz
192
#
H        1.99397617      -2.77194814       0.07093787
Si      -1.47687189      -2.33336621       1.44485881
Si      -1.47595217      -2.36565665      13.44917533
Si      -1.46167606      -4.81445589       6.47158507
Si      -1.45294868      -4.79277421       3.39119017
Si      -3.53167038      -3.57711274      11.48712146
Si      -3.56108876      -3.47494595       8.43471790
Si       1.69014921      -2.39791192      13.46649691
Si       1.68272957      -2.33787993       1.46084123
Si       1.66635166      -4.81250893       3.39787597
Si       1.65926953      -4.84119815       6.51974698
Si      -5.18470448      -0.83853946       8.47788878
Si      -5.13669050      -0.86195404      11.53358426
O        0.10284071      -1.95244114       1.56816917
O       -1.92186948      -0.82208701      13.17555942
H       -1.83160242      -6.25181198       6.59109649
H        2.08537941      -6.24970215       6.74705257
O        0.10617373      -5.20609938       3.16109011
O       -4.63187626      -2.40089326      11.71666093
H       -4.69500228      -4.43491866       8.33565456
H       -6.54654288      -1.43805784       8.42225721
O       -1.85470330      -3.54039399       2.44699623
O       -2.26126675      -3.38614374      12.47329474
O       -2.35673736      -3.84696885       7.41732740
O       -4.33929880       0.12291606      12.54156572
O        2.06343761      -3.52210079       2.49809484
O       -5.02022959       0.41635108       7.47469774
O       -2.34256919      -1.04579214       1.90271361
O        0.10734452      -2.50669833      13.15688040
O        0.09571736      -4.64909540       6.89925739
H        2.51899642      -5.96212455       2.98738622
H       -2.31900894      -5.94949048       3.03192969
H       -6.58091616      -0.80631887      11.89168757
H       -4.16216820      -4.88837479      11.80364211
O       -4.10092227      -1.98802458       8.06856453
H       -1.79420499      -2.73876202       0.04769206
O       -1.67235212      -4.30189393       4.93241052
O       -2.96983871      -3.51892079       9.95640746
H        1.99377930      -2.77601322      14.87432118
O        1.91809343      -4.41847100       4.96202794
O       -4.87421035      -0.34553022      10.00866697
H       -1.79304599      -2.74017106      14.85498878
H       -3.43661739       0.36708738       0.08090182
Si      -3.54744075       4.27735281       6.48000355
Si      -3.56743344       4.31626972       3.37401377
Si      -3.02344464       0.35141623      13.45082945
Si      -3.01231286       0.37878128       1.50811936
Si      -5.17420136       1.60479425       3.40136725
Si      -5.24721668       1.70801579       6.48897940
O       -1.88966347       1.53626779       1.74430341
H       -6.58284321       2.34304443       6.66207301
H       -4.58351517       5.31415745       6.74212363
O       -4.66840448       3.14224966       3.16823721
O       -2.28161598       4.09050655       2.41566552
O       -2.25137827       4.53157070       7.41609439
O       -4.28807737       0.60191506       2.47164465
O       -2.35676380       1.76311650      13.02151696
O       -4.07753631       2.79686097       6.84270953
H       -4.16780487       5.62302460       2.98792202
H       -6.59343080       1.49879257       2.96356314
O       -3.07015187       4.36665544       4.92353851
H       -3.43777326       0.36474969      14.88096057
O       -4.97957614       1.17151093       4.95660609
Si       3.22940550       0.38007158       1.47954343
Si       3.23689750       0.33861527      13.43416543
Si       5.34800735      -0.93334660      11.57915180
Si       5.40809505      -0.93576825       8.48128637
Si       8.44029552      -0.83853946       8.47788878
Si       3.74987488      -3.54773910       8.43879049
Si       3.76045284      -3.59882738      11.53458384
Si       8.48830950      -0.86195404      11.53358426
O        2.15406722      -0.86055696      13.18670094
O        4.86735189      -2.46171695      11.89533999
H        8.94947412      -2.26782628      11.70083090
H        4.73934605      -4.65080292       8.29278358
O        6.95135456      -1.49401185       8.41706503
O        4.54793639       0.11875946      12.51679604
O        2.45678731      -3.43292839      12.48640870
H        9.22157999       0.04371901      12.46051021
O        2.47895818      -3.80793374       7.46478833
O        8.60477041       0.41635108       7.47469774
O        2.53985216      -1.03541669       1.89282184
O        6.92174314      -0.80160600      11.92202258
H        4.36800003      -4.93430007      11.78859191
H        9.42910984      -1.88729938       8.10443212
O        4.42633246      -2.15164124       7.99142098
H        3.65282092       0.35165480       0.05229683
O        5.03413119      -0.57411355      10.03358213
O        8.75078965      -0.34553022      10.00866697
O        3.24951365      -3.47065961       9.99034278
H        3.65472932       0.34821612      14.86330692
H        1.91518440       3.46401702       0.00571479
Si      -1.45207144       3.08115391       1.46352739
Si      -1.45947807       3.04915771      13.42432631
Si       5.35082394       6.98514023       6.47158507
Si      10.07755925       4.27735281       6.48000355
Si      10.05756656       4.31626972       3.37401377
Si       5.34988051       1.61413385       3.37304413
Si       5.35955132       7.00682192       3.39119017
Si      -1.45189453       5.48013604      11.48169161
Si      -1.47237510       5.52220197       8.42176129
Si       1.67770577       3.05454858      13.39177981
Si       1.68072134       3.10117667       1.43066916
Si       8.45079864       1.60479425       3.40136725
Si       8.47885166       6.98708720       3.39787597
Si       3.78472814       4.30462781       3.34257837
Si       3.73924772       4.32734054       6.45176151
Si       8.47176953       6.95839798       6.51974698
Si       8.37778332       1.70801579       6.48897940
Si       1.64026883       5.68650852       8.39100247
Si       1.68114483       5.51155751      11.45514610
Al       5.35477793       1.71504258       6.54628390
O        2.12192856       1.55612553       1.70778800
O        0.10661369       2.67203721      13.18427607
O        4.94970321       5.42657783       6.60117440
O        6.95337231       2.38525734       6.67357924
O        8.93780925       5.41790610       6.76835288
O        8.95659552       3.14224966       3.16823721
O        4.88750287       3.15609872       3.03324457
O        6.91867373       6.59349674       3.16109011
O        0.11138771       5.89080777      11.70494802
H        1.97834333       7.13541971       8.33198559
H       -1.94466201       6.92828559       8.29139669
H       11.23978432       4.10869653       2.49288067
H        4.99007058       8.15859555       2.52284550
O        4.52981365       0.59269591       2.39492610
O       -1.89351737       4.28224652      12.47349254
H        4.52926638       7.87317583       7.33966166
O        5.16162676       0.33107290       7.57132146
H       11.26966397       4.51117977       7.34101012
O        2.10990989       4.26430464      12.40046980
H        9.26050389       0.68840269       2.55182330
O        2.49982827       4.12999559       2.36527504
H        8.84327004       8.17133569       2.57211828
O        2.46239680       4.86515805       7.29333524
O        0.11512802       3.24159786       1.81381880
O        2.56133472       1.75027852      13.01542568
O        6.90821736       7.15050072       6.89925739
O        4.17001766       2.90109586       7.00239230
O        9.54746369       2.79686097       6.84270953
O        9.40290431       5.74119276       2.95300823
O        6.91446998       1.49004647       2.92744035
O        4.42488234       5.75847136       3.00346932
H       -2.31906412       6.65211060      11.78436890
H        2.52074678       6.69161486      11.80105676
O        0.08381247       5.49539071       8.01480429
H       -1.70423001       3.43728231       0.03990187
O        5.14014788       7.49770220       4.93241052
O        5.07268239       1.22361738       4.89174749
O       10.55484813       4.36665544       4.92353851
O       -1.68093175       4.97915992       9.94620055
H        1.91561746       3.46111752      14.80430263
O        8.64542386       1.17151093       4.95660609
O        8.73059343       7.38112513       4.96202794
O        3.26879841       4.26814509       4.88137757
O        1.92236649       5.10050156       9.89376265
C        0.39882609      -1.63963843       9.11604127
C       -1.18346387      -0.32328404       6.34833063
C        0.08342721      -0.72080046       5.74311158
C        1.08993401      -0.28035393       8.99012236
C        1.14449832      -0.12249161       6.48556522
C        0.58565223       0.52559907       7.70237698
C       -0.92337104       0.38629338       7.48187570
C       -2.44920793      -0.71135055       5.67960476
C       -1.88934254       0.95579636       8.45414913
C        0.28624678      -1.54474964       4.67677743
C        0.94226102       0.53408064      10.27516805
C        2.51946991      -0.05553687       6.05602052
C        1.04573575       1.99654865       7.76349999
H        0.46701262      -2.24025010       8.20012797
H        0.86820922      -2.22087717       9.92142036
H       -1.58110510       1.95252441       8.80075821
H       -1.96643516       0.31969111       9.35189167
H       -2.88816600       1.04880644       8.02971811
H        2.12658037       2.07590686       7.93508158
H        0.52700281       2.51285972       8.57989542
H        0.79967753       2.51988157       6.82886092
H        2.78129383      -0.72594568       5.23146343
H        3.23689821      -0.15099132       6.88511654
H        2.69924142       0.98271218       5.69980538
H       -0.08991741       0.86157637      10.45709385
H        1.59711269       1.41465970      10.29388175
H        1.22599745      -0.10301476      11.12225275
H       -0.66657538      -1.53385250       9.36605005
H        1.28794835      -1.80046902       4.33873713
H       -0.55954612      -2.00189039       4.16901545
H       -2.52679109      -1.80653483       5.59471799
H       -3.33305068      -0.35433437       6.20110579
H       -2.47116854      -0.31832222       4.65042865
H        2.16979276      -0.44607148       8.83565285
H       -1.70521777       3.43507465      14.84129530
H        9.22399645       7.90662302       7.38700987

TS_B12.POSCAR
Si Al Si  O  C  H  C  H  C  H 
 1.0000000000000000
    13.6250000000000000    0.0000000000000000    0.0000000000000000
    -6.8124999999999973   11.7995961265629763    0.0000000000000000
     0.0000000000000009    0.0000000000000016   15.0670000000000019
   7   1  28  72   1   3   1   2   2   4
Cartesian
 -1.4609102305477755  2.7920588770181398  1.5525575474847837
  5.3403385067265878  9.2169012387836471  1.5925684330903178
 -3.5753534490241123 11.9048692157481337  1.4960935078216886
 -3.6324183407679276 11.8513786624477433 13.4352822561430951
  5.3370639682863725  9.1739873950106681 13.5264308858991367
 -1.4898808811518474  2.7778078678424256 13.4979133786043697
  5.3210767206631377  6.7503413233731289  6.5581541245087376
  5.3169152487756897  1.3521295943807001  6.5998425108456225
 10.1093721462898998  3.9840102647475590  6.5632881034780519
 10.0433996452887708  4.0278731612247345  3.4627148241884154
  5.3092776729306275  1.3139450831479873  3.4528663647287816
  5.3601643257761529  6.7555193201796886  3.4916496111101907
 -1.4690113394711997 10.5796909622577644 11.6249612778757676
 -1.4886292500844549  5.1885068185622236 11.5553392923938283
  3.2385471226121223  7.9361617884960527 11.5943252078035108
  3.3181343927443820  8.0104205817174634  8.5331383041973474
 -1.5056936261450866  5.2183405619644336  8.5225429463089313
 -1.4431718214593792 10.5663117445063808  8.4901490258337766
  8.4520842973921404  9.1359573118744688 13.5285565461325117
  1.6372210505101223  2.7709002675197589 13.4442222180039366
 10.6030479966586970  0.0675845392388270 13.4975590044484584
 10.5875896269098853  0.0942854046240844  1.5680098232308093
  1.6706070382709639  2.8169608130743469  1.5032380345071050
  8.4672452271665524  9.2175134916529782  1.5951846008876158
  8.4984635738212670  1.3227841404959348  3.5040775403134372
  8.4769605041141016  6.7439445045611306  3.4993686569485791
  3.7657488225404818  4.0254831857257054  3.4490912710808956
  3.6489606081731001  4.0282129456985318  6.5375061600226632
  8.4594816081842428  6.6906126039173079  6.6013018268855159
  8.5104670850603270  1.3274752667613243  6.5267597471907211
  1.6282604967166008  5.3523382145344165  8.4603713949055077
  1.6505276690840207 10.6755457234725775  8.5185546917545505
 -3.1546832849134883  7.9626250303525099  8.5536654139440369
 -3.0839531872379204  7.9315692980127102 11.6164410976336985
  1.6360133372274250 10.6604865129663775 11.5959813988924587
  1.6373290936818234  5.2418241170525564 11.5477190213650136
 11.7110072679766759  1.2507401287745654  1.8358998274321856
  6.9056440885587875  9.6162489563576337  1.8569202384145904
  2.1388813627424055  1.2768361829613148  1.7933801599427246
 -4.7288213695767984 10.6688896703356733 13.1965270231322371
  4.9173637578785412 10.7196254102810116 13.2223052045667089
  0.0686052645317037  2.3971561509667083 13.2237175008200065
  4.6928156941122978  5.2713844061930226  6.7014972389441976
  6.9841444891356055  1.7889018439856721  6.5537473212524286
  9.0409694017293862  5.1886643841811129  6.8184702167877820
  8.9103490700412582  2.8822898839646944  3.2232037092185322
  4.8884873654763892  2.8710565288442167  3.1847774363954393
  6.9196073873271109  6.3489995060859128  3.2349684749174688
 -1.9455659151908449  9.0501667776355443 11.9392228928329782
  0.0676928634737197  5.6104234291626884 11.7996058900615282
  2.1288869021162755  9.1147203975268898 11.7419268713529767
  2.1913615739565269  6.8660685417873131  8.2737124433678417
 -2.1721525149362653  6.6853246209348010  8.4184866621036942
  0.1298436510371254 10.1376750322736680  8.2938412620743307
 11.3191913437819114  3.8097886888965999  2.4841408373065406
  4.9120799464307394  7.9484775328724711  2.4948662664651460
  4.5838486968881593  0.3511534743416543  2.3559796692861421
 -2.3240029272716165 11.6305453793850155 12.5187161108043359
  4.4554813681351115  8.1492584889090516 12.6411193415217333
 -1.9463819155403956  4.0321487647473582 12.5888794201464833
  4.5891995907799101  7.8056159951671633  7.5472131943857352
  4.9370175787220782 -0.0047246794364614  7.5862370994551842
 11.4353792294789081  4.1940276050857852  7.4737905748661007
 -4.3188487816668868  8.0739715081986265 12.6578791994910365
  2.0819760856449929  3.9993972490680156 12.4908904956678821
  2.4788901709854869 11.6225441999855104 12.5890134035331567
  9.2518357506595663  0.3587815062165552  2.4366391305010677
  2.5287011960044143  3.8458708171816278  2.4086892320417657
  8.9125303654854537  7.9970065023322681  2.5620762658550045
  2.3042836290487205  4.3368339850655566  7.4049090684505403
 -4.4418962835676856  7.7644411020931061  7.5808476516965477
  2.0332500926798338 11.8882684456448562  7.5252580496548491
  0.1103762410212914  2.9370678841429174  1.9346831763749970
  4.4225014172080614 10.4785597806960968  2.0253785622059257
 -4.2386812368433091 10.5010910215139841  1.9903651642783624
  2.5212154496154127  1.4762232716539441 13.0443936316074911
  6.8928810627742916  8.9675737927813781 13.1348858960482531
 11.2227852243727373  1.5061974687719610 13.0951882236317800
  6.8869617035133448  6.6929213303834061  6.9637747653686501
  4.2922135250416389  2.6673989966113636  7.0317742220721318
  9.4830328502391197  2.5595832084515693  6.9810045085914156
  9.4073031007804282  5.4783187779144988  3.1162908089037455
  6.9054136399599599  1.1611243095151944  3.2701878947254430
  4.4345048557426967  5.4717637345415149  3.1739883061031038
  0.0847690553289332 10.7343094817327103 12.0508370236235969
 -2.4343029983593341  6.4683502266234667 11.8196152357399811
  2.5378508859457907  6.5221131890255757 11.9538980227197893
  2.6831054299372714  9.4607687236831861  8.2166296670416781
  0.0492407695775883  5.3624752357743164  8.1310701268243726
 -2.3607911414696723  9.2811656550614305  8.0785229476631937
 -1.7070092616103381  3.1780946905546359 -0.0060503488160531
  5.1063458003344389  8.8321035662215710  0.0330474667735263
 -3.1763592917331387 11.8520468058952808 -0.0691844447857638
  5.1652402543110005  7.2807348175463380  5.0209785913489107
 10.5769465448753408  3.9873579045996537  4.9997911875155170
 -1.6964919213555205 10.9258689919164169 10.0648124997508184
 -1.6774474742786425  4.6299926067575257 10.0343017105926151
  3.8398744941613874  7.9255990098775282 10.0787889423931087
  8.6911892871189966  8.8048786727082380 15.1082954933340528
  1.8864140914148133  3.1867763947215817 15.0018321093420166
 10.1697491410371708  0.0547195134686065 15.0654431563143127
  8.9460607937666214  0.8751858231602889  5.0017769623195418
  8.6933690891323838  7.1815961863135787  5.0574609902850138
  3.1729633467497380  3.9319242885612806  4.9605543159699526
  1.8867789329318279  4.8360519647598288  9.9888134082136730
  1.8327273239291022 11.1793974773456615 10.0657122462442441
 -3.6607248280064226  8.1066161970403012 10.0996250086782045
  4.8185357050767719  0.8355878225864968  4.9374844013291739
  2.8595278087942129  0.2290700089441840  5.1496707406696220
  3.0822439500418208 -0.0500796053064968  6.1764914303544955
  2.9852719849528730 -0.5162829880934261  4.3684390377695861
  2.5324640246298182  1.2326083099365195  4.9029212829690882
  0.7874744020426970 -0.6749234315071410  5.0813436105710643
  1.0825725257448180 -1.6880288758478863  5.3629485287711818
  0.5511611141671121 -0.4969518105604800  4.0290035485911346
  0.5188121411767344  0.2664229843641414  6.0262566909723994
 -0.0209078665396111  1.6239841062182192  5.7630760345611991
  0.6098539647989019  2.4043306399499635  6.2212259388556657
 -0.1412898395681061  1.8315612363732887  4.6912261509522066
 -1.0045700108400497  1.7216900237903667  6.2540520127128794
  0.7063303774894673  0.0110355886962043  7.0762274694960450

CO.POSCAR
 C  O 
 1.0000000000000000
    10.0000000000000000    0.0000000000000000    0.0000000000000000
     0.0000000000000000   10.0000000000000000    0.0000000000000000
     0.0000000000000000    0.0000000000000000   12.0000000000000000
   1   1
Cartesian
  4.9999999900997949  5.0000001044585929  4.9921996140963074
  5.0000000099002051  4.9999998955414071  6.1358003859036501

ZOH_HMMC.xyz
192
#
H        1.88241797      -2.90232849       0.24486708
Si      -1.45709653      -2.50839711       1.60255215
Si      -1.45743355      -2.51492854      13.58735748
Si      -1.49125909      -4.89802269       6.61336811
Si      -1.44167694      -4.92386353       3.54209872
Si      -3.56473633      -3.71864610      11.62286101
Si      -3.56319934      -3.73470010       8.55507407
Si       1.66669075      -2.49971610      13.62297469
Si       1.66990612      -2.48185511       1.65736906
Si       1.67101118      -4.98541004       3.51991408
Si       1.62380986      -5.16182436       6.64459043
Si      -5.18565561      -1.02410151       8.48865151
Si      -5.15869635      -1.00961276      11.61721921
O        0.09939240      -2.10342617       1.87017300
O       -1.92429039      -0.96667653      13.39870430
H       -2.08874034      -6.25427455       6.75730575
H        1.92424625      -6.61331220       6.78616023
O        0.10629921      -5.34670351       3.24300055
O       -4.68744650      -2.55427785      11.82589474
H       -4.51830557      -4.86338095       8.37908362
H       -6.62412843      -1.25609110       8.18189793
O       -1.91409890      -3.72661522       2.56108284
O       -2.30687836      -3.49305173      12.61654383
O       -2.28063987      -3.84476915       7.56623838
O       -4.26411153      -0.01422288      12.52882791
O        2.10610983      -3.67702162       2.66342665
O       -4.52789934       0.09409466       7.52748514
O       -2.37359430      -1.22019185       1.92612323
O        0.11045011      -2.63309831      13.19283597
O        0.07004464      -4.97690629       7.07207092
H        2.52681708      -6.12486535       3.08822107
H       -2.31721524      -6.10302661       3.29688837
H       -6.57839907      -0.88785197      12.04935287
H       -4.18922636      -5.03314048      11.93788121
O       -4.38928582      -2.39489275       8.20465518
H       -1.65356203      -2.94760632       0.19343272
O       -1.58194978      -4.38156021       5.07326116
O       -3.00920688      -3.68913612      10.09002888
H        1.88288120      -2.90533574      15.03925694
O        1.90286325      -4.69692613       5.10850159
O       -5.02704635      -0.57970792      10.05039136
H       -1.65414593      -2.94939633      14.99791161
H       -3.54912219       0.21587152       0.17025420
Si      -3.54166792       4.11470101       6.58020182
Si      -3.53391151       4.16944130       3.49592936
Si      -3.03900659       0.20905675      13.56745945
Si      -3.03393076       0.21128026       1.56727879
Si      -5.12577613       1.44952438       3.51683575
Si      -4.99805978       1.39835788       6.66212178
O       -1.89924044       1.36700775       1.74252167
H       -6.36883252       1.77992076       7.10088467
H       -4.74446145       4.96938380       6.78001680
O       -4.63396640       2.99128862       3.32271625
O       -2.25921743       3.91224320       2.53585567
O       -2.36871369       4.66828997       7.54655799
O       -4.25051714       0.44481743       2.59521258
O       -2.35250578       1.63048731      13.20796325
O       -3.90474869       2.58323089       6.95309047
H       -4.15519039       5.45943886       3.08722429
H       -6.52922828       1.36333770       3.02692259
O       -3.01754530       4.23824183       5.04169151
H       -3.55124768       0.21569285      14.96556031
O       -4.94752951       1.00898512       5.07179141
Si       3.28752376       0.21259427       1.61369572
Si       3.24896543       0.21013023      13.59654608
Si       5.36488508      -1.00283296      11.66183004
Si       5.28949622      -1.05571696       8.55006039
Si       8.43934439      -1.02410151       8.48865151
Si       3.75596888      -3.75770401       8.59533889
Si       3.78421538      -3.72991616      11.69264974
Si       8.46630365      -1.00961276      11.61721921
O        2.12633450      -0.95397300      13.38743815
O        4.88493606      -2.54223217      11.85679161
H        8.89721797      -2.42206584      11.80803365
H        4.95822602      -4.62139104       8.43489116
O        6.84037791      -1.28197471       8.14767274
O        4.49620817      -0.00192697      12.58225261
O        2.51173323      -3.48789177      12.65792840
H        9.28890702      -0.09431546      12.45547666
O        2.56290986      -4.25987571       7.62734044
O        9.09710066       0.09409466       7.52748514
O        2.57808519      -1.19180112       2.00956620
O        6.91929808      -0.87693384      12.08810172
H        4.43160176      -5.00671596      12.10227655
H        9.17560331      -2.29142391       8.22609154
O        4.27056782      -2.26019408       8.19244855
H        3.74900202       0.17770156       0.19844263
O        5.16789931      -0.58205049      10.09130671
O        8.59795365      -0.57970792      10.05039136
O        3.25317049      -3.77781576      10.14612206
H        3.74834859       0.17729990      14.99892251
H        1.85842307       3.35300935       0.18944518
Si      -1.42231015       2.91432908       1.58034393
Si      -1.44004810       2.92039451      13.55473981
Si       5.32124091       6.90157344       6.61336811
Si      10.08333208       4.11470101       6.58020182
Si      10.09108849       4.16944130       3.49592936
Si       5.42864134       1.47235610       3.47207938
Si       5.37082306       6.87573260       3.54209872
Si      -1.47754378       5.38698657      11.65868095
Si      -1.46844692       5.50449927       8.59186063
Si       1.67580198       2.93148022      13.57820087
Si       1.69010356       2.93708992       1.60923410
Si       8.49922387       1.44952438       3.51683575
Si       8.48351118       6.81418608       3.51991408
Si       3.79902645       4.12422990       3.52298373
Si       3.72581111       4.13058665       6.62822537
Si       8.43630986       6.63777177       6.64459043
Si       8.62694022       1.39835788       6.66212178
Si       1.67342661       5.31763693       8.56220880
Si       1.69057407       5.33793821      11.61782512
Al       5.51901003       1.60818677       6.64727974
O        2.19467877       1.40383793       1.80925693
O        0.12105265       2.53579219      13.27926689
O        4.67745890       5.44022122       6.76845995
O        7.15011179       1.80944200       7.13483143
O        8.76458726       5.05177664       6.79927930
O        8.99103360       2.99128862       3.32271625
O        4.91743722       3.00198816       3.15931169
O        6.91879921       6.45289262       3.24300055
O        0.11262818       5.70568159      11.80924560
H        2.16569476       6.71105406       8.38005016
H       -1.72154973       6.96342241       8.43500646
H       11.26531746       3.93251429       2.61152395
H        4.93615389       7.97730486       2.63947904
O        4.56627892       0.42253331       2.56929917
O       -1.90483019       4.12806202      12.58005809
H        4.59789808       7.86671398       7.48652324
O        4.71974361       0.17757480       7.55797899
H       11.16313969       4.62432837       7.46981773
O        2.13915894       4.15296129      12.62310802
H        9.30362856       0.52615085       2.66982017
O        2.51194160       3.96584842       2.54561373
H        8.88263878       8.01440567       2.73423533
O        2.37125269       4.33664511       7.50080679
O        0.12831443       3.01414007       2.02345554
O        2.59074220       1.64226201      13.23924398
O        6.88254464       6.82268983       7.07207092
O        4.49706529       2.86084769       7.18489668
O        9.72025131       2.58323089       6.95309047
O        9.41403324       5.57525058       3.05053210
O        6.97663458       1.35602143       2.98533453
O        4.42263444       5.59872505       3.27654133
H       -2.25618998       6.57746293      12.09867767
H        2.49864646       6.54713855      11.93715962
O        0.08645492       5.26875120       8.26570295
H       -1.61285438       3.34845747       0.16883890
O        5.23055022       7.41803592       5.07326116
O       10.60745470       4.23824183       5.04169151
O       -1.85280584       5.05559464      10.10914906
H        1.85793388       3.35426044      14.99425378
O        8.67747049       1.00898512       5.07179141
O        8.71536325       7.10267000       5.10850159
O        3.27969142       3.97719628       5.05842969
O        1.96674354       4.83311455      10.09332063
O        5.29152071       1.11171744       5.02082835
C        1.93601475       0.53678865       9.91332610
C        0.98497814      -0.92583488       7.20722548
C        0.62235424      -1.08012810       8.50233002
C        0.52583730       0.16770448       9.38425750
C        0.00445022       1.33696244       8.54719182
C        0.43461509       1.48777595       7.27009667
C        1.28876747       0.42683271       6.71495928
C        1.01454157      -1.97801388       6.14561185
C        2.20209543       0.62459315       5.72789153
C        0.31740192      -2.38857617       9.15752635
C       -0.35470521      -0.09278881      10.61928429
C       -0.94390830       2.26132064       9.22289371
C        0.00505687       2.54046233       6.28724322
H        2.60707367       0.82391591       9.09486038
H        1.88216770       1.38867403      10.60649327
H        2.37461980      -0.31321823      10.45689765
H        2.40249765       1.61388717       5.32208125
H        3.76290099       0.14378796       7.26026434
H        2.72617537      -0.20570394       5.25155183
H       -0.57175627       3.34528866       6.74131380
H       -0.60690074       2.08080305       5.49281338
H        0.86313069       3.00908047       5.78769107
H       -0.46083368       2.80030774      10.05390409
H       -1.80258149       1.72747764       9.65633500
H       -1.34934906       2.98293084       8.52019902
H        0.05996134      -0.90598856      11.22453266
H       -1.38614868      -0.36409568      10.34869208
H       -0.39206810       0.78970753      11.26826235
H        0.44929501      -3.23744502       8.48979224
H       -0.71449871      -2.42209316       9.53634312
H        0.96594040      -2.55607433      10.03218643
H        0.53273970      -1.59731844       5.23140998
H        2.03356374      -2.27814149       5.86334312
H        0.46392195      -2.86216345       6.45848235
H       -1.61495184       3.35032770      14.96954974
H        9.29347862       7.46103042       7.54160098

TS_B7.xyz
168
#
H        8.60754191       8.85696262      15.29301448
Si       5.24719050       9.23185589      16.70461510
Si       5.23596344       9.16555890      28.65646942
Si       5.21400733       6.70242664      21.68933834
Si       5.26506038       6.75150874      18.59662319
Si       3.13914468       7.94261281      26.70014695
Si       3.19536284       7.99989540      23.64072658
Si       8.35984854       9.13449582      28.65096816
Si       8.37887854       9.24818534      16.71138625
Si       8.39203660       6.77136488      18.62119931
Si       8.35883669       6.68616559      21.72391192
Si       1.55721200      10.68706257      23.60625094
Si       1.54033263      10.65850460      26.69725159
O        6.81340795       9.63605218      16.93684758
O        4.82573745      10.71752924      28.37061513
H        4.70310330       5.31653575      21.87749814
H        8.89193300       5.30950108      21.91813799
O        6.83780612       6.37043924      18.37091688
O        2.01545933       9.10816984      26.85578471
H        2.15606141       6.95457165      23.43031887
H        0.15011601      10.25724655      23.37721020
O        4.83691595       7.99248380      17.65355040
O        4.35842655       8.16148569      27.74294242
O        4.45906788       7.76531168      22.65229646
O        2.39563720      11.61322228      27.68746336
O        8.81892748       8.03921388      17.70227260
O        1.99672683      11.88635134      22.62091733
O        4.33074919      10.49971166      17.11319063
O        6.79619613       8.95357256      28.28065722
O        6.78851966       6.71947450      22.07765169
H        9.26017339       5.61409978      18.26878389
H        4.43554825       5.57625412      18.21216669
H        0.11154162      10.74464445      27.10744275
H        2.50743428       6.63343706      27.02282548
O        2.54708776       9.43848740      23.30172934
H        5.01165799       8.83888078      15.28785273
O        5.02142002       7.18872369      20.14492544
O        3.73440223       7.94663309      25.18202651
H        8.60493116       8.84860272      30.09156535
O        8.61572887       7.20979613      20.18767149
O        1.73698057      11.16314252      25.16215901
H        5.01095204       8.83364272      30.09045761
H        3.28242163      11.89075927      15.24220262
Si       3.19700063      15.78270915      21.67225381
Si       3.16888496      15.86559120      18.58050259
Si       3.69565929      11.87061285      28.61231415
Si       3.67946387      11.91832999      16.67702593
Si       1.57204665      13.16587138      18.58464155
Si       1.55595504      13.12604430      21.65753029
O        4.79723011      13.07822519      16.94856078
H        0.12942570      13.51767731      21.82711279
H        2.22141747      16.88185631      21.91148932
O        2.05232739      14.71119831      18.34302925
O        4.44151778      15.65355654      17.59879358
O        4.50042490      15.96501646      22.61701443
O        2.36130447      12.17343194      17.57022056
O        4.32638128      13.30113862      28.19544045
O        2.53830458      14.36853245      22.04834348
H        2.57525441      17.19474871      18.26735135
H        0.12444008      13.08817202      18.24476122
O        3.69574058      15.83610410      20.12043393
H        3.28376715      11.88670463      30.04312040
O        1.89072319      12.69235146      20.10530679
Si       9.95019486      11.92915514      16.61024437
Si       9.87487504      11.85578200      28.52974919
Si      12.05556257      10.60281882      26.72241842
Si      12.06162906      10.58226704      23.58904330
Si      15.18221079      10.68706257      23.60625094
Si      10.37895992       7.93617592      23.68499922
Si      10.44656800       7.93314449      26.73771094
Si      15.16533142      10.65850460      26.69725159
O        8.79391119      10.66099426      28.28221326
O       11.57672051       9.06994727      27.01805740
H       15.59956120       9.24161618      26.84213884
H       11.28022075       6.76022475      23.53671444
O       13.64016918      10.21602563      23.35524437
O       11.19911398      11.63806969      27.63038720
O        9.21520925       8.07021467      27.78152396
H       15.95159958      11.53616168      27.60753783
O        9.09530324       7.77049299      22.69232209
O       15.62172562      11.88635134      22.62091733
O        9.29625139      10.52577673      17.11383986
O       13.61092468      10.75221765      27.14350573
H       11.06245228       6.59152126      26.93227273
H       16.09080801       9.54100771      23.32673356
O       11.17779588       9.25591943      23.21658952
H       10.26885452      11.88036189      15.15656083
O       11.82775720      10.96461566      25.16009419
O       15.36197936      11.16314252      25.16215901
O        9.85480011       8.07530044      25.22025601
H       10.26146559      11.87444756      29.96756697
H        8.62767000      14.93726826      15.16679067
Si       5.25217239      14.61533190      16.65714963
Si       5.21556060      14.58492662      28.61295247
Si      12.02650673      18.50202172      21.68933834
Al      11.99556581      13.09601845      21.65197955
Si      16.82199942      15.78270915      21.67225381
Si      16.79388376      15.86559120      18.58050259
Si      12.04274767      13.13058735      18.53125121
Si      12.07755978      18.55110382      18.59662319
Si       5.23525753      16.99347377      26.68183904
Si       5.20944110      16.99267576      23.64116158
Si       8.35811196      14.57126137      28.54810178
Si       8.39384027      14.63328458      16.60555340
Si      15.19704544      13.16587138      18.58464155
Si      15.20453600      18.57095996      18.62119931
Si      10.46280930      15.87053927      18.54201076
Si      10.35744631      15.82823115      21.62792466
Si      15.17133609      18.48576067      21.72391192
Si      15.18095383      13.12604430      21.65753029
Si       8.33459923      17.13374251      23.57775385
Si       8.35695501      17.03988382      26.66310741
O        8.85966183      13.10170427      16.94251258
O        6.78090525      14.22602469      28.35573764
O       11.47205532      16.99800314      21.89353612
O       13.65408250      13.54522475      21.83904121
O       15.75064458      16.98975811      21.93497475
O       15.67732618      14.71119831      18.34302925
O       11.54481515      14.67690441      18.33920866
O       13.65030552      18.17003432      18.37091688
O        6.79063608      17.41084518      26.93305054
H        8.82802110      18.53028442      23.42502477
H        4.59567747      18.34503461      23.53373552
H       17.96273663      15.67084742      17.67884943
H       11.68315778      19.69427655      17.72787479
O       11.32347143      12.18004238      17.41342072
O        4.75708084      15.83702545      27.70290761
H       11.33295132      19.47848370      22.57399844
O       11.51914520      11.73913889      22.63554954
H       18.01994942      15.95026399      22.54056354
O        8.81169406      15.80381793      27.60622692
H       15.92075711      12.25585188      17.65446602
O        9.21815719      15.68663516      17.51196060
H       15.59618330      19.73413694      17.77813803
O        9.03988047      16.13406416      22.53320369
O        6.82830387      14.75824771      17.00073429
O        9.21067410      13.26850883      28.10841108
O       13.60101906      18.51906958      22.07765169
O       10.91064024      14.39206557      22.00550456
O       16.16330337      14.36853245      22.04834348
O       16.14630567      17.31553894      18.23889302
O       13.63027165      13.08177580      18.21678221
O       11.17922291      17.27833816      18.18026828
H        4.37242596      18.18180231      26.92784220
H        9.19357934      18.21874567      27.02012991
O        6.75847676      17.12808719      23.22985270
H        4.99347564      14.95942750      15.23173922
O       11.83391942      18.98831877      20.14492544
O       11.67159122      12.56298422      19.99146274
O       17.32073937      15.83610410      20.12043393
O        5.04724522      16.43473101      25.16236882
H        8.62391359      14.93104082      29.96832319
O       15.51572198      12.69235146      20.10530679
O       15.42822827      19.00939121      20.18767149
O        9.87301619      15.90185644      20.05630460
O        8.58298316      16.61742957      25.10647486
H       10.92112944      10.83252840      19.82606464
C        9.16652412      10.49519491      20.93134187
H       10.55412071      10.14589300      19.68448598
H        9.08488734       9.40785332      20.83012646
O        8.23371485      11.15208421      20.36590876
H        9.86475546      10.97046358      21.64367648
C        8.17668155      12.61708330      20.48885911
H        8.94211046      12.97585820      21.18903636
H        8.33700776      13.00317564      19.47558133
H        7.16041645      12.84451234      20.82921358
H        4.99069536      14.95643192      30.03722072
H       15.84421410      19.47646427      22.60870690

H2O.xyz
3
#
O        9.28263122       9.38829383       9.84662893
H       10.25153328       9.30137654       9.84598415
H        9.00091188       8.97922022       9.01028218

TS_B6.xyz
165
#
H        8.64507447       8.89367586      15.22632118
Si       5.31978490       9.24740330      16.66761589
Si       5.30482585       9.20096643      28.60746229
Si       5.29128445       6.77327530      21.65109287
Si       5.32280496       6.76792871      18.55780221
Si       3.19997025       7.96750329      26.66929526
Si       3.23552764       8.01550617      23.61559423
Si       8.41495042       9.18056504      28.58537787
Si       8.44303183       9.25596430      16.65637240
Si       8.45197719       6.78333994      18.56340651
Si       8.43760319       6.79133100      21.65935567
Si       1.66069306      10.75782621      23.57745541
Si       1.60414501      10.69243406      26.68102783
O        6.88361683       9.65348267      16.92209124
O        4.88659252      10.75132022      28.32705958
H        4.82457249       5.37443045      21.85732972
H        8.94675976       5.40977639      21.88113720
O        6.89309897       6.38173628      18.33838436
O        2.08596144       9.14464977      26.81717714
H        2.18397206       6.97999994      23.41791189
H        0.24397676      10.43597303      23.25119467
O        4.89787370       7.99341048      17.59237411
O        4.41670464       8.18950209      27.71253886
O        4.48690982       7.80739029      22.60707276
O        2.46456260      11.65659052      27.65298370
O        8.88159161       8.01211862      17.59744974
O        2.20923664      11.94233270      22.62867564
O        4.39126576      10.50494188      17.08254166
O        6.85674832       8.99640669      28.19628939
O        6.86781823       6.86563858      22.03142744
H        9.30442096       5.60983843      18.22672500
H        4.49308536       5.58753059      18.18990784
H        0.18190364      10.77092497      27.11483570
H        2.55772045       6.66591649      27.00172209
O        2.57378860       9.45396085      23.30121398
H        5.10661584       8.87278334      15.24236523
O        5.07569875       7.23133475      20.09959991
O        3.79372681       7.95575351      25.15008555
H        8.64215522       8.88811709      30.02758895
O        8.68753923       7.26290036      20.11178398
O        1.76675596      11.20379677      25.14373607
H        5.10545948       8.86904466      30.04523891
H        3.33513376      11.89068516      15.21400193
Si       3.20580486      15.84096213      21.65562479
Si       3.19855608      15.86024382      18.55556611
Si       3.76023707      11.90212084      28.58811217
Si       3.73898028      11.92317893      16.64682178
Si       1.65976910      13.15384270      18.59045148
Si       1.67002281      13.11997528      21.63609587
O        4.85615375      13.08287941      16.90545365
H        0.19947685      13.31866819      21.75912552
H        2.26990988      16.97731775      21.87904614
O        2.07112626      14.71148751      18.30187877
O        4.48926202      15.63829851      17.60091272
O        4.51961652      15.98309537      22.59436780
O        2.41577746      12.17650865      17.53859629
O        4.38839281      13.33959825      28.19635121
O        2.46287970      14.47522472      22.05905297
H        2.61637994      17.19084628      18.22740667
H        0.19484797      13.00247018      18.37087677
O        3.69787848      15.83400876      20.10350538
H        3.33670757      11.88888400      30.01554628
O        2.09182622      12.72351103      20.09784846
Si      10.02381210      11.92417092      16.56905302
Si       9.94554868      11.88894984      28.50305852
Si      12.13277610      10.63336440      26.70737759
Si      12.15905574      10.60894686      23.57179434
Si      15.28569185      10.75782621      23.57745541
Si      10.48249948       7.95797486      23.63303252
Si      10.51406952       7.96530743      26.68642443
Si      15.22914380      10.69243406      26.68102783
O        8.85352045      10.70964610      28.23183071
O       11.64637309       9.10091839      26.97463244
H       15.67016056       9.27571440      26.80564817
H       11.37146876       6.77098744      23.49918528
O       13.72766377      10.40386947      23.21865146
O       11.25446886      11.67944542      27.57510942
O        9.27629631       8.11934201      27.71718356
H       16.02146289      11.58028152      27.57605741
O        9.21750407       7.85758563      22.61495629
O       15.83423543      11.94233270      22.62867564
O        9.38321000      10.51388949      17.06907640
O       13.68037453      10.77790782      27.15342887
H       11.12084461       6.62089530      26.89014146
H       16.12724362       9.55612260      23.32285832
O       11.34319327       9.25704311      23.19722746
H       10.37138166      11.86348008      15.12245956
O       11.95559835      10.99928884      25.13351175
O       15.39175475      11.20379677      25.14373607
O        9.94244677       8.11181148      25.16140694
H       10.36422497      11.86066555      29.93170500
H        8.68455036      14.98714530      15.17719093
Si       5.31631722      14.62471459      16.64758125
Si       5.28270666      14.62228959      28.60925232
Si      12.10378384      18.57287038      21.65109287
Al      12.03182077      13.10950027      21.62909388
Si      16.83080365      15.84096213      21.65562479
Si      16.82355487      15.86024382      18.55556611
Si      12.09563867      13.13045853      18.52045912
Si      12.13530436      18.56752379      18.55780221
Si       5.29220071      17.01785946      26.65314684
Si       5.27041153      16.98816334      23.61067719
Si       8.42167331      14.61401821      28.55756706
Si       8.45745194      14.62953668      16.60465826
Si      15.28476789      13.15384270      18.59045148
Si      15.26447658      18.58293502      18.56340651
Si      10.56762460      15.85978271      18.53528160
Si      10.49230113      15.86481736      21.64327061
Si      15.25010259      18.59092608      21.65935567
Si      15.29502161      13.11997528      21.63609587
Si       8.40020428      17.14215812      23.55905540
Si       8.41431969      17.06690000      26.64463593
O        8.91788637      13.08450207      16.86346940
O        6.84744872      14.25432649      28.35672271
O       11.59719269      17.05449827      21.87495206
O       13.72136729      13.33259968      21.76775183
O       15.80418182      17.08747751      21.90070488
O       15.69612505      14.71148751      18.30187877
O       11.68539797      14.69582703      18.29690834
O       13.70559836      18.18133136      18.33838436
O        6.84636141      17.44229115      26.89664098
H        8.85685139      18.55190368      23.41341378
H        4.68393258      18.35216844      23.49819098
H       18.00940438      15.65632926      17.67846839
H       11.74399038      19.69605491      17.66875132
O       11.39090633      12.19718485      17.38652777
O        4.82573252      15.87127883      27.69131595
H       11.36528544      19.52229400      22.52878045
O       11.46178419      11.76283011      22.65377213
H       18.03765280      15.97152375      22.51794108
O        8.86523332      15.84230251      27.60382297
H       15.97848934      12.25703041      17.62525778
O        9.30264738      15.64008227      17.54045220
H       15.65911467      19.71167476      17.67609148
O        9.16255253      16.18052398      22.52241744
O        6.89138196      14.76262520      16.99668767
O        9.28989857      13.31682635      28.12768269
O       13.68031763      18.66523365      22.03142744
O       11.09814257      14.46771658      22.09099379
O       16.08787849      14.47522472      22.05905297
O       16.18939058      17.30966867      18.19810213
O       13.69540949      12.98961189      18.35222507
O       11.23603608      17.28818246      18.15907024
H        4.43079361      18.20964524      26.88712348
H        9.24356278      18.25155160      26.99970928
O        6.82510962      17.08359162      23.19889588
H        5.06144740      14.99737851      15.22867900
O       11.88819815      19.03092983      20.09959991
O       11.58369942      12.60786131      19.97773353
O       17.32287728      15.83400876      20.10350538
O        5.09940250      16.44756771      25.13818777
H        8.68155257      14.98593690      29.97575600
O       15.71682501      12.72351103      20.09784846
O       15.50003863      19.06249544      20.11178398
O       10.03456719      15.86834760      20.06670995
O        8.65151394      16.63650382      25.09190818
H       10.09782075      11.94240032      19.78945884
C        9.04888507      10.70664921      21.08740522
H        9.31693391      11.62638147      19.71859239
H        9.88111198      10.03049495      20.85120375
H        8.06187907      10.49577636      20.65360848
O        9.08170461      11.44323612      22.12804937
H       10.12662315      11.57426091      22.46852199
H        5.05849930      14.99733188      30.03269707
H       15.96234970      19.56468672      22.53206116

TS_B24.xyz
192
#
H        1.99016494      -2.84338562      -0.02061240
Si      -1.45278039      -2.39957353       1.36747596
Si      -1.46506156      -2.44065585      13.35883155
Si      -1.45040078      -4.89661885       6.37524072
Si      -1.43190517      -4.86357657       3.29348287
Si      -3.52527126      -3.65791212      11.39141620
Si      -3.52722397      -3.55445498       8.34441606
Si       1.69024824      -2.47707670      13.37010279
Si       1.70515512      -2.40559147       1.37374289
Si       1.69275230      -4.87712350       3.29912181
Si       1.67249886      -4.92853948       6.42220971
Si      -5.18982803      -0.92872694       8.36745005
Si      -5.14195821      -0.93586288      11.43241527
O        0.12628876      -2.02763964       1.50767198
O       -1.89226297      -0.89461131      13.06553964
H       -1.85177709      -6.32383243       6.51336911
H        2.11088571      -6.33180165       6.65841562
O        0.13051795      -5.26057204       3.05611235
O       -4.62420992      -2.47427612      11.57352452
H       -4.65505113      -4.51661863       8.20524708
H       -6.52806232      -1.57278805       8.26051418
O       -1.84935437      -3.61299699       2.35403534
O       -2.27356290      -3.45764036      12.39742837
O       -2.31754421      -3.90030892       7.32246405
O       -4.30955896       0.03904394      12.42095409
O        2.10421253      -3.58651949       2.40767740
O       -5.02212853       0.32498950       7.35953793
O       -2.31613686      -1.10776092       1.81612119
O        0.11162242      -2.60687122      13.04418322
O        0.10873971      -4.75722158       6.80376485
H        2.54136115      -6.02864280       2.88561569
H       -2.29192661      -6.02588585       2.93778460
H       -6.56957487      -0.89116786      11.85316939
H       -4.16817205      -4.95999629      11.72062188
O       -4.06173589      -2.05670805       8.02118043
H       -1.76550033      -2.79418866      -0.03381136
O       -1.65271791      -4.38488636       4.83793782
O       -2.94060869      -3.63975498       9.86708484
H        1.98900220      -2.84975602      14.78041381
O        1.94050682      -4.50435380       4.86950023
O       -4.95220978      -0.40480896       9.90210235
H       -1.76634195      -2.79742498      14.77271517
H       -3.41098578       0.28105821      -0.02636161
Si      -3.52716595       4.19509473       6.37609142
Si      -3.54315501       4.24972753       3.27120730
Si      -3.00223799       0.27172550      13.34158601
Si      -2.98624508       0.30942189       1.40049222
Si      -5.14822928       1.53692383       3.29078295
Si      -5.22189183       1.62529739       6.37312333
O       -1.86580414       1.47212541       1.62495111
H       -6.55255042       2.27558368       6.52673469
H       -4.55803531       5.23325455       6.65295521
O       -4.64220470       3.07531940       3.06411332
O       -2.25194082       4.02358226       2.31934649
O       -2.22662564       4.45463081       7.31018836
O       -4.26623068       0.53968785       2.35321192
O       -2.34550573       1.68864841      12.91502803
O       -4.04889166       2.71105788       6.73651891
H       -4.14512562       5.55584354       2.88544394
H       -6.56689422       1.43567297       2.85003468
O       -3.04959567       4.29750105       4.82215824
H       -3.41325067       0.27780342      14.77272284
O       -4.94308161       1.09093582       4.84190377
Si       3.25005540       0.31784223       1.36006948
Si       3.22223855       0.26291441      13.30312919
Si       5.37320667      -1.02358549      11.48070075
Si       5.44543494      -1.02846365       8.35110926
Si       8.43517197      -0.92872694       8.36745005
Si       3.75628310      -3.61984293       8.33753214
Si       3.76537007      -3.67597416      11.43266166
Si       8.48304179      -0.93586288      11.43241527
O        2.13646756      -0.93711851      13.07708283
O        4.88331175      -2.55088303      11.79145799
H        8.95620005      -2.34178339      11.56137177
H        4.74453104      -4.72497245       8.19905568
O        6.97187172      -1.63297940       8.25052038
O        4.52583764       0.02922328      12.37610744
O        2.46845375      -3.50630224      12.39054863
H        9.24869289      -0.03913155      12.34168548
O        2.47478213      -3.88636211       7.37826869
O        8.60287147       0.32498950       7.35953793
O        2.57492443      -1.10313810       1.76961622
O        6.93213576      -0.88730799      11.88950583
H        4.35931948      -5.02054908      11.67028191
H        9.46414510      -1.95759880       8.05160516
O        4.41937582      -2.21909024       7.88015057
H        3.64277825       0.30759790      -0.07617034
O        5.12904227      -0.68215160       9.92119809
O        8.67279022      -0.40480896       9.90210235
O        3.24748581      -3.52829364       9.88873971
H        3.64268092       0.30311088      14.73097142
H        1.96542924       3.36557818      -0.10994850
Si      -1.43547562       3.01960658       1.35029758
Si      -1.46066897       2.98117547      13.32259585
Si       5.36209922       6.90297727       6.37524072
Si      10.09783405       4.19509473       6.37609142
Si      10.08184499       4.24972753       3.27120730
Si       5.37573072       1.53768396       3.25746578
Si       5.38059483       6.93601955       3.29348287
Si      -1.44963585       5.40243134      11.37347196
Si      -1.45812820       5.45342752       8.31654662
Si       1.68693570       2.97539759      13.27629543
Si       1.70904610       3.02968116       1.31783365
Si       8.47677072       1.53692383       3.29078295
Si       8.50525230       6.92247263       3.29912181
Si       3.80355389       4.22907818       3.24204409
Si       3.74271004       4.23486462       6.35503334
Si       8.48499886       6.87105665       6.42220971
Si       8.40310817       1.62529739       6.37312333
Si       1.65605412       5.61412719       8.28097911
Si       1.67773374       5.44549952      11.35656715
Al       5.38625561       1.63411423       6.42318553
O        2.13915482       1.48601732       1.61750399
O        0.10857398       2.61059103      13.09483233
O        4.92774798       5.35851147       6.52471700
O        6.98365853       2.31897543       6.53698474
O        8.96438381       5.33656090       6.68050568
O        8.98279530       3.07531940       3.06411332
O        4.90523571       3.08118432       2.93365865
O        6.94301795       6.53902408       3.05611235
O        0.10828079       5.82282382      11.60933082
H        2.01776501       7.05625002       8.19993609
H       -1.94088544       6.85696289       8.19757213
H       11.26864284       4.04186990       2.39632041
H        4.99663705       8.08626674       2.42940601
O        4.56710410       0.53225798       2.25143336
O       -1.89556682       4.20406612      12.35987862
H        4.56770624       7.81570012       7.24299517
O        5.24001365       0.26599653       7.47744897
H       11.29163862       4.43333061       7.23352674
O        2.10863301       4.19078225      12.28871917
H        9.28330279       0.62501444       2.43343339
O        2.52261011       4.06271198       2.25421990
H        8.88306376       8.10753244       2.48057875
O        2.45219413       4.74506615       7.19951367
O        0.13752369       3.18729500       1.66875754
O        2.54040017       1.66377134      12.85069446
O        6.92123971       7.04237455       6.80376485
O        4.20305457       2.81873070       6.90409813
O        9.57610834       2.71105788       6.73651891
O        9.42559651       5.67361207       2.85066082
O        6.94222715       1.42740266       2.81403372
O        4.45211511       5.68118968       2.90947078
H       -2.32906397       6.56797876      11.66540757
H        2.51487841       6.62266137      11.71795305
O        0.09588969       5.44879671       7.90354347
H       -1.71584447       3.37939154      -0.06711876
O        5.15978209       7.41470977       4.83793782
O        5.10565884       1.13195427       4.77216289
O       10.57540433       4.29750105       4.82215824
O       -1.66048221       4.89915462       9.83650257
H        1.96471992       3.36250248      14.68700686
O        8.68191839       1.09093582       4.84190377
O        8.75300682       7.29524232       4.86950023
O        3.28279823       4.18843730       4.78048914
O        1.92129229       5.04696698       9.79286231
C        0.04958354      -1.84777603       8.84024068
C       -1.23100435      -0.33396187       6.31212090
C        0.08418817      -0.72066373       5.79207377
C        1.21289099      -0.95315989       8.56844175
C        1.09915606       0.00212864       6.56024846
C        0.41701615       0.73485028       7.55173830
C       -1.03609691       0.47617563       7.40122006
C       -2.45640137      -0.82692048       5.63627634
C       -1.97898589       1.04559795       8.39871854
C        0.35523274      -1.55862341       4.77278305
C        1.81984700      -0.26201221       9.75248515
C        2.48564560       0.16981340       6.11095477
C        0.91023287       1.98390086       8.19620637
H       -0.43906664      -2.21184643       7.93016893
H        0.44662031      -2.74173131       9.35240217
H       -1.92895636       2.14413806       8.42205798
H       -1.71742162       0.70123527       9.41404101
H       -3.01326502       0.77146725       8.20219605
H        2.00123896       2.08127116       8.18670387
H        0.53379738       2.11104289       9.22001710
H        0.50297956       2.82006329       7.60406310
H        2.90961190      -0.74257190       5.67232658
H        3.13026718       0.50231345       6.92645863
H        2.51501162       0.94893190       5.33129365
H        1.08279234       0.27713957      10.36126136
H        2.65833243       0.39843225       9.50513482
H        2.23118695      -1.06723885      10.38263314
H       -0.69878329      -1.38750866       9.49802088
H        1.37884472      -1.80321800       4.49066051
H       -0.45020935      -2.02044545       4.20504493
H       -2.46826679      -1.92536515       5.58388818
H       -3.37142901      -0.50212176       6.12265928
H       -2.47575390      -0.46567303       4.59601260
H        1.97635586      -1.44250401       7.95570960
H       -1.71881090       3.37722872      14.73455391
H        9.21968996       7.82543082       7.29772095

TS_B18.xyz
177
#
H        8.68395152       8.87854455      15.32471976
Si       5.35943932       9.27572210      16.75472102
Si       5.33934171       9.22971828      28.69301966
Si       5.32457359       6.77431147      21.72960999
Si       5.37675230       6.79486955      18.64325808
Si       3.24106602       7.99350572      26.75009880
Si       3.32291410       8.06706617      23.68890097
Si       8.45536960       9.18463139      28.68596527
Si       8.48730461       9.27157130      16.74738647
Si       8.49510952       6.79864452      18.65770727
Si       8.46162380       6.72033554      21.76974821
Si       1.66177208      10.73340086      23.67608096
Si       1.64495430      10.71809088      26.74573601
O        6.92482518       9.67742748      17.00922991
O        4.92587007      10.77849417      28.39301372
H        4.75650426       5.40784208      21.89447128
H        8.99026858       5.34462702      21.98207195
O        6.93881810       6.40014575      18.38928526
O        2.12423942       9.16709282      26.88655723
H        2.28297917       7.02747995      23.45455838
H        0.27367008      10.22214144      23.50605960
O        4.93820973       8.02333827      17.68220898
O        4.45338566       8.21558657      27.79967193
O        4.59259245       7.85648543      22.69766614
O        2.48510704      11.66743450      27.75315227
O        8.91799284       8.05953075      17.72924390
O        2.01919525      11.93791314      22.66909662
O        4.45585358      10.54747221      17.18838503
O        6.89350397       9.01957304      28.29847530
O        6.89182455       6.75499575      22.14499029
H        9.36254068       5.64354781      18.29654889
H        4.52741379       5.61865877      18.30818659
H        0.21309375      10.79668778      27.14663314
H        2.60099778       6.69158197      27.08540136
O        2.70281360       9.52372978      23.36967236
H        5.13012393       8.91383648      15.32868671
O        5.17513502       7.29050679      20.18576057
O        3.84778270       7.98078572      25.23447505
H        8.68039119       8.87250716      30.12438953
O        8.69222987       7.20740485      20.22734855
O        1.86390421      11.24358027      25.22019864
H        5.12893302       8.91073880      30.13215165
H        3.39362947      11.90844966      15.29738324
Si       3.30685953      15.82894335      21.72443884
Si       3.26612283      15.90109778      18.62905603
Si       3.79238895      11.92107815      28.66623820
Si       3.79524617      11.95762443      16.73035444
Si       1.67708304      13.20020812      18.64053653
Si       1.65977624      13.19522850      21.69446532
O        4.92287672      13.11732785      16.96883782
H        0.25076379      13.66353366      21.80624549
H        2.32083308      16.91584332      21.97647235
O        2.14636543      14.74918268      18.39837487
O        4.54297801      15.67779938      17.65368058
O        4.61725109      16.04690637      22.65714882
O        2.48205715      12.22172275      17.62275522
O        4.40709984      13.36347221      28.26558304
O        2.69500509      14.39313782      22.10749661
H        2.67630964      17.22697279      18.29544480
H        0.22979453      13.10277317      18.30440707
O        3.79525778      15.88511504      20.16921987
H        3.39342979      11.90537539      30.10070870
O        2.02210907      12.72860252      20.15643381
Si      10.05870041      11.96761463      16.65299273
Si       9.99069982      11.90611544      28.59006633
Si      12.15399004      10.62877643      26.79127258
Si      12.19436983      10.61968071      23.65318015
Si      15.28677087      10.73340086      23.67608096
Si      10.48281571       8.02240716      23.70791492
Si      10.54982922       7.99865591      26.77727972
Si      15.26995309      10.71809088      26.74573601
O        8.90205993      10.71495046      28.35059139
O       11.69068584       9.10140128      27.14353784
H       15.70792364       9.30078948      26.87441838
H       11.38650229       6.84329204      23.60712448
O       13.76593627      10.17325397      23.48980188
O       11.30022757      11.69135487      27.66926724
O        9.29725844       8.12432321      27.79805020
H       16.04252119      11.59106619      27.67211241
O        9.19440067       7.80925373      22.73776151
O       15.64419404      11.93791314      22.66909662
O        9.39817950      10.55796632      17.13010426
O       13.71370133      10.80351579      27.18146061
H       11.13436393       6.63852770      26.93693883
H       16.24062503       9.62503988      23.39533411
O       11.27861827       9.33165988      23.17185827
H       10.41571465      11.91905944      15.20824229
O       11.88970162      10.92544919      25.22510115
O       15.48890300      11.24358027      25.22019864
O        9.99993247       8.21865280      25.25170087
H       10.40957863      11.91405232      30.01891138
H        8.69047028      15.00843894      15.21134450
Si       5.36868537      14.66420783      16.70309351
Si       5.31717785      14.64135096      28.65654331
Si      12.13707298      18.57390655      21.72960999
Al      12.11993808      13.18321908      21.71260268
Si      16.93185832      15.82894335      21.72443884
Si      16.89112162      15.90109778      18.62905603
Si      12.14912812      13.15995795      18.61294807
Si      12.18925170      18.59446463      18.64325808
Si       5.33005097      17.04903339      26.72236774
Si       5.31629915      17.07521069      23.68829143
Si       8.44795483      14.62257349      28.59248538
Si       8.49875132      14.67028271      16.64870834
Si      15.30208183      13.20020812      18.64053653
Si      15.30760892      18.59823960      18.65770727
Si      10.57051551      15.89593040      18.61489790
Si      10.44166130      15.88329229      21.67640435
Si      15.27412320      18.51993062      21.76974821
Si      15.28477503      13.19522850      21.69446532
Si       8.44034634      17.21619016      23.62042773
Si       8.44539598      17.10378878      26.71743311
O        8.93711975      13.12358290      16.93165792
O        6.87459669      14.26403104      28.37208589
O       11.52259541      17.09580386      21.90793957
O       13.77828624      13.69593130      21.81397851
O       15.84988644      17.02160426      22.00099651
O       15.77136422      14.74918268      18.39837487
O       11.67667404      14.72005586      18.44422961
O       13.75131749      18.19974083      18.38928526
O        6.87964921      17.47754828      26.99537851
H        8.95261982      18.60371803      23.44878019
H        4.70205376      18.42909025      23.60562727
H       18.06312302      15.69613637      17.73377722
H       11.78622303      19.72344993      17.76003632
O       11.40413360      12.23981002      17.48868445
O        4.85150461      15.89113999      27.74383487
H       11.46678506      19.56487216      22.61607593
O       11.77475932      11.84226836      22.74693056
H       18.13395640      16.02889345      22.58006773
O        8.89832940      15.85022971      27.63915292
H       16.03959207      12.30372838      17.70805419
O        9.35925775      15.69773978      17.54785556
H       15.69582975      19.75577475      17.80534727
O        9.12722562      16.18870152      22.59180920
O        6.93910262      14.80753463      17.08028043
O        9.31776153      13.32107571      28.18494774
O       13.70432394      18.55459083      22.14499029
O       11.04773004      14.48153283      22.07920402
O       16.32000388      14.39313782      22.10749661
O       16.24889549      17.34479485      18.26579889
O       13.73575677      13.09475934      18.27676111
O       11.27029271      17.32183958      18.28072071
H        4.44408920      18.22714236      26.93272837
H        9.28573769      18.27735645      27.08306316
O        6.86367717      17.21621466      23.26368565
H        5.12978410      15.02523370      15.27841561
O       11.98763441      19.09010187      20.18576057
O       11.79395525      12.58097246      20.07176086
O       17.42025657      15.88511504      20.16921987
O        5.17614326      16.48242522      25.19972723
H        8.68582905      15.00385180      30.01204986
O       15.64710786      12.72860252      20.15643381
O       15.50472927      19.00699993      20.22734855
O        9.93616573      15.92700356      20.11068998
O        8.66909527      16.70792901      25.15396261
H       11.20850613      10.91837718      20.19798983
C        8.62795650      10.66686747      20.51862092
H        8.53714952       9.71653160      21.03455111
H        9.00532383      11.52673277      21.06689358
H        8.73315139      10.64602860      19.43976339
O       10.78294820      10.02352011      20.31867738
H       10.99243947       9.77438428      21.24556065
C        6.55992258      12.42620745      22.59505162
C        6.76853770      13.58806213      21.83544235
C        6.85450390      13.53712581      20.43719235
C        6.76313234      12.31381600      19.78985689
C        6.65006200      11.11142000      20.54797406
C        6.46986024      11.19710142      21.96026216
H        6.46325668      12.49573709      23.67933625
H        6.29942711      10.28164456      22.53153325
H        6.85977702      14.55249174      22.33483373
H        6.99183779      14.45626203      19.86604951
H        6.83034395      12.25166277      18.70244892
H        6.34530127      10.19434695      20.03600697
H        5.12580660      15.02268380      30.08310663
H       15.94315326      19.51412004      22.65355067

MeOH.xyz
6
#
C        9.49066870      10.87113701       9.93367605
H       10.59496923      10.87791603       9.97005848
H        9.16025996      11.33039407       8.98457506
H        9.11314903      11.48317845      10.76361281
O        8.95102990       9.55978339      10.11696110
H        9.26732063       8.99442280       9.39192567

TS_B16.POSCAR
Si Al  O  C  H 
 1.0000000000000000
    13.6250000000000000    0.0000000000000000    0.0000000000000000
    -6.8124999999999973   11.7995961265629763    0.0000000000000000
     0.0000000000000009    0.0000000000000016   15.0670000000000019
  35   1  72   5  11
Cartesian
 -1.3783254851255187  2.7593069281817271  1.6054026924759108
  5.4356804900644269  9.1922748890334240  1.6458174209057634
  3.3440182657157700  0.0777355855011640  1.5324201960592030
  3.2664187951263073  0.0270883581070121 13.4809138314124191
  5.4281715515007614  9.1466648096994483 13.5752600221236079
 -1.4173466652429534  2.7553674748112287 13.5648309265663851
  5.4149022945540226  6.7020019235389059  6.6113952070582203
 10.1904685025677200  3.9553316857261476  6.6318740226579340
 10.1394008002570821  4.0035814119065325  3.5185621618030787
  5.3936342284018473  1.2904936734875452  3.4957926093547163
  5.4514001847701561  6.7157762565808126  3.5327488007603534
 -1.3814479474138643 10.5571360807498298 11.6690077280770108
 -1.3926192841367195  5.1595866528284988 11.6123954464687227
  3.3278509561139469  7.9050409102139731 11.6427638745382698
  3.4058677883612631  7.9861697379731424  8.5851838721167084
 -1.4135887971522498  5.1754782505751544  8.5821261094795194
 -1.3413694517454011 10.5320656243591664  8.5448456303068028
 -5.0923185121085428  9.0916656090993833 13.5804948407471144
  1.7261449666910935  2.7371746921233306 13.4978767721863573
 10.6880125286861514  0.0409879415903869 13.5528271744109468
 10.6692650566605405  0.0653528212744906  1.6224846368788572
  1.7718728310332916  2.7804356711679938  1.5486351127332563
 -5.0786410857525626  9.1838627588964172  1.6354757954200863
  8.5823675543383064  1.3004593505075337  3.5562981462895187
  8.5713013757035075  6.7067306907702813  3.5442764763949599
  3.8525626354062572  4.0007936531968431  3.4878363432885782
  3.7464394294039995  3.9954114692593712  6.5922136889439704
  8.5537866271699432  6.6592327109748011  6.6582349796822768
  8.5800095400791694  1.3082154495382585  6.5848422812246987
  1.7153437236989435  5.3313696579057126  8.5132884823704060
  1.7442618627438125 10.6444522023443806  8.5721140283950881
 -3.0632283620008276  7.9204199741192447  8.6181392418960741
 -2.9973066224208225  7.8993835322476134 11.6676992442376655
  1.7242397804253740 10.6236119682872108 11.6485922317236028
  1.7300775195174349  5.2064194176779184 11.5955339198691405
  5.3935210144196120  1.3206176280708293  6.6430335186046694
 11.7961509704701264  1.2182883667379492  1.8973668604499572
  6.9957415052357845  9.6048460720744586  1.9247378653250415
  2.2456980295142563  1.2447916346740222  1.8636325366427864
 -4.6278355845722983 10.6245606368776766 13.2858937190195281
  5.0048344526291011 10.6937736397049630 13.2865484111197318
  0.1480054370696351  2.3841027601347915 13.3239428855173827
  4.8289958264587503  5.2068443354710530  6.7741864912235350
  7.0574648504159052  1.7836910367351617  6.6155699218958421
  9.1235713816503985  5.1583381311037177  6.9051986415498972
  9.0141500097292617  2.8542566519542234  3.2708983582304634
  4.9586018314151952  2.8385454060626225  3.1990807745383365
  7.0140495864971539  6.3142496898358971  3.2807363124847582
 -1.8642376196837489  9.0273069558385259 11.9736517783078611
  0.1631250531791963  5.5824847997576645 11.8556097327306080
  2.2083306743645266  9.0747343558046065 11.7938866147748431
  2.2591859760202149  6.8557759206997773  8.3514008221944298
 -2.0883566867625065  6.6396228418824279  8.4856333663032295
  0.2285167174804662 10.0864265531575974  8.3617919910363749
 11.4369891566669590  3.7755166651421761  2.5700087183022045
  5.0116248303503435  7.9254806490111473  2.5523522255160174
  4.6833428348526516  0.3008138504498832  2.4082931986173439
 -2.2424322384659328 11.6044678108514692 12.5593886308013563
  4.5363534953637696  8.1242762724630069 12.6982848230129566
 -1.8580517229093967  4.0110564062772882 12.6513440517723712
  4.6633928419292348  7.7526501789623508  7.5896696471236078
 -1.7617116657566876 11.7373089048112362  7.6077551750267967
 -2.1021067394267945  4.1555173881789385  7.5336459204653377
 -4.2277140983023651  8.0361974621049299 12.7137740382569717
  2.1669538943786693  3.9632326118441399 12.5407650432429900
  2.5659117348955593 11.5832858691179634 12.6456443037830333
  9.3387240649252021  0.3257955719379627  2.4991949382438254
  2.5901282205733187  3.8224018218026723  2.4757647435664327
  8.9985102464445319  7.9823040234870417  2.6288531336137115
  2.4059356118680539  4.3426754918907102  7.4468161898338936
 -4.3348426580264752  7.7435120145756606  7.6192326218287603
  8.9093450324974839  0.0651260846875610  7.5793557964115497
  0.2024361357328498  2.8908806917647771  1.9405109770170248
  4.5037691942800073 10.4462756055014676  2.0680391421299276
 -4.1373274598234735 10.4625199915939824  1.9737319739020547
  2.5779583104182646  1.4306634685635686 13.0660784564222485
  6.9786676744394915  8.9448936819463505 13.1572979271240644
 11.3092850673791219  1.4784271980418096 13.1446118597272594
  6.9822267970351710  6.6912391491720173  7.0167371797684526
  4.3397234334793167  2.6114656539438807  7.0899309152486580
  9.5620860394619669  2.5313338319779932  7.0376689694619730
  9.5071837521216818  5.4499755342018528  3.1412200604810576
  6.9920694961837242  1.1540604169474533  3.3035351089437088
  4.5272553231276893  5.4398080328977700  3.1829245179666454
  0.1716266998050964 10.7035704053660332 12.1006010501089740
 -2.3357372826909315  6.4423281400456380 11.8694460880366552
  2.6388069408738990  6.4832915992612481 11.9951290532395021
  2.7892639373620920  9.4427167102202212  8.2577755739383463
  0.1369620360837049  5.3285416673493531  8.1799150725349747
 -2.2548287906573998  9.2351334283135760  8.1597093018697997
 -1.6718740690516498  3.1526211227792609  0.0569460588381994
  5.2218047075937681  8.7994795774551235  0.0849061165751933
  3.7464262276112605  0.0767756861790577 15.0350284578466837
  5.2461483509344591  7.2146004357315059  5.0691544211009738
  4.9088279855054058  0.8289304330423187  4.9793902933097947
 10.6488351830941550  3.9808906972156684  5.0641130162748835
 -1.6015895875567341 10.9191192811533764 10.1112637490751034
 -1.5777170779062746  4.5891730216272117 10.0954600882366847
  3.9364240430659323  7.9089951172200061 10.1294982669054878
 -4.8901941071273374  8.7248336549549101  0.0907818604632521
  2.0269880382860159  3.1393661103568715 15.0508296108807951
 10.2510093227395291  0.0376922818440570  0.0531016076962618
  9.0102664134147599  0.8531605147033481  5.0585524086923899
  8.7984612842281322  7.1181639519543980  5.1068791425417350
  3.2894617604746519  3.9329074892334850  5.0095011592070682
  1.9725034199047555  4.7979131933441268 10.0367908919632658
  1.9306361945192290 11.1443144760018740 10.1205029311426209
 -3.5906964580242309  8.0620357956563478 10.1553445591421241
 -3.8892041446493129 11.7551367725409701  5.2031478952735757
 -6.2436021007931188 11.2406080514820577  5.6754717125979175
  0.3100431871587209  0.5483843865518994  4.9388418040392228
  0.2416076865326516  1.9348536063317137  5.4647405627109000
 -3.5143726444779944 10.3303821126809776  5.2545077313234172
  2.6772701825286576  0.4464556680081559  4.2670200204177862
  2.8456413951763797  0.5615311634406723  6.1039533123776248
  0.1420623965177172  0.4236834935328790  3.8620898288884540
  7.3527153123493676 10.2471367575398133  5.2267549929965922
 -6.1326780444449298 11.2923983180088960  6.7618061353073369
  0.4052195426959038  1.9878641004890960  6.5493706809593153
 -0.7432193051615626  2.3757297221491327  5.2362996322912467
  0.9748610121281120  2.5896049977200151  4.9639886451653332
 -3.8988998250075602  9.7677135710263219  4.3989118918688810
 -3.7951633158871423  9.8599803146746101  6.2015327000954237
 -2.4142647965802264 10.2787800101798830  5.2191093754251439

TS_B4.xyz
168
#
H        8.66717448       8.82645804      15.20843719
Si       5.31067159       9.17234132      16.63848977
Si       5.30701456       9.12891059      28.58236305
Si       5.29027500       6.70082395      21.61554924
Si       5.33109890       6.68793264      18.52290126
Si       3.21435349       7.89139407      26.63495034
Si       3.26912696       7.95457594      23.57582121
Si       8.42609201       9.10094915      28.56522119
Si       8.44241973       9.18747595      16.63541722
Si       8.47130660       6.71411977      18.54217790
Si       8.45035070       6.69738074      21.63896578
Si       1.64551463      10.67169535      23.54781512
Si       1.60942084      10.61410653      26.64931199
O        6.87682141       9.57473282      16.88012129
O        4.89625757      10.67946863      28.29193203
H        4.78558306       5.32035201      21.85367496
H        8.94253299       5.31128460      21.87051425
O        6.90667778       6.32747254      18.32576219
O        2.10213356       9.06845648      26.77909646
H        2.24369788       6.89974912      23.34569912
H        0.23440387      10.31220678      23.23692124
O        4.89502100       7.91333727      17.56095604
O        4.43230247       8.11582118      27.67585069
O        4.53104498       7.76974053      22.57329205
O        2.47415712      11.58211519      27.61439796
O        8.88768292       7.95531664      17.58513933
O        2.16873380      11.86400941      22.59085594
O        4.38556665      10.43292572      17.06070046
O        6.86316005       8.92302688      28.19572867
O        6.86893139       6.75270581      21.96601001
H        9.30517863       5.54027068      18.16289389
H        4.53538024       5.49066691      18.13494868
H        0.19435659      10.68180867      27.10771156
H        2.57190760       6.59122425      26.97250380
O        2.59903489       9.39149980      23.27547198
H        5.08328202       8.80291354      15.21408192
O        5.04270911       7.13283306      20.06231336
O        3.80844426       7.87417195      25.11563013
H        8.66503485       8.82011236      30.00784298
O        8.73434877       7.14796899      20.09328525
O        1.76152626      11.12953815      25.11250530
H        5.08313663       8.79949623      30.01710535
H        3.33789017      11.81090762      15.17687483
Si       3.23705370      15.77617165      21.61913105
Si       3.20467293      15.79903081      18.51404164
Si       3.76606255      11.82680192      28.55195540
Si       3.73469728      11.84925155      16.61151572
Si       1.65726616      13.08734634      18.55535371
Si       1.69106018      13.06368623      21.59552130
O        4.85380780      13.00962777      16.86550967
H        0.23564043      13.36106024      21.69771069
H        2.26758889      16.87857467      21.86806115
O        2.08041268      14.64273039      18.27972468
O        4.49413013      15.56333562      17.55924736
O        4.55858979      15.95074792      22.54248932
O        2.40465265      12.11419882      17.49221814
O        4.39012714      13.26673387      28.16224230
O        2.56770648      14.36846660      22.01383422
H        2.61700609      17.12092666      18.16139503
H        0.18977498      12.95716133      18.33938582
O        3.71048383      15.79768043      20.05971443
H        3.34060550      11.80900788      29.97876663
O        2.08869629      12.63571295      20.05680745
Si      10.02786178      11.85567269      16.53342846
Si       9.95855319      11.80927665      28.46786948
Si      12.14636102      10.52465093      26.70814072
Si      12.15175102      10.55007549      23.54481741
Si      15.27051342      10.67169535      23.54781512
Si      10.47674819       7.93142931      23.59903398
Si      10.51937957       7.89497854      26.66920429
Si      15.23441964      10.61410653      26.64931199
O        8.86670328      10.62905321      28.20360281
O       11.65828792       9.00321563      27.03559100
H       15.68521210       9.19996119      26.76805433
H       11.36751490       6.74310256      23.49163377
O       13.72587348      10.27818945      23.20750228
O       11.27315549      11.59945456      27.55320765
O        9.26759961       8.02996767      27.69070885
H       16.03047417      11.50523104      27.53774594
O        9.19075083       7.75288241      22.62466950
O       15.79373259      11.86400941      22.59085594
O        9.35836067      10.46597435      17.05064729
O       13.69489988      10.68776310      27.14802800
H       11.10581524       6.53751191      26.84384154
H       16.14728343       9.49454462      23.29739328
O       11.31797010       9.22119909      23.11319555
H       10.37826567      11.79326672      15.08759195
O       11.95886131      10.83828633      25.13457765
O       15.38652505      11.12953815      25.11250530
O        9.97886599       8.10393752      25.14366017
H       10.37018015      11.78973674      29.89870911
H        8.68291827      14.91637635      15.12814255
Si       5.31824070      14.55024767      16.60510720
Si       5.29185090      14.54628674      28.56534080
Si      12.10277440      18.50041903      21.61554924
Al      12.07991727      13.03857962      21.64189593
Si      16.86205249      15.77617165      21.61913105
Si      16.82967173      15.79903081      18.51404164
Si      12.08702185      13.02780575      18.51319186
Si      12.14359830      18.48752772      18.52290126
Si       5.29967107      16.94896155      26.61118733
Si       5.28198027      16.96290694      23.57383150
Si       8.42700652      14.53381403      28.50975843
Si       8.45923877      14.56864772      16.55858755
Si      15.28226495      13.08734634      18.55535371
Si      15.28380599      18.51371485      18.54217790
Si      10.54575338      15.80128365      18.50203164
Si      10.45953849      15.81787829      21.58940876
Si      15.26285009      18.49697582      21.63896578
Si      15.31605897      13.06368623      21.59552130
Si       8.40847891      17.08562615      23.51784527
Si       8.41503207      17.00267552      26.61149063
O        8.94103717      13.03310129      16.83978312
O        6.85444526      14.16649244      28.31032735
O       11.55350473      16.99801469      21.87470779
O       13.75630438      13.38237812      21.70503635
O       15.80022767      16.98359958      21.89177649
O       15.70541147      14.64273039      18.27972468
O       11.61288994      14.57996756      18.34430602
O       13.71917718      18.12706762      18.32576219
O        6.85018155      17.38428228      26.87372336
H        8.91505293      18.47455477      23.34069936
H        4.68337135      18.32366796      23.48946668
H       18.01362149      15.58262094      17.63737162
H       11.74222636      19.61540653      17.63751401
O       11.38914853      12.10647100      17.36928567
O        4.84026108      15.79140582      27.64147487
H       11.40651363      19.48068146      22.49385847
H       18.07553923      15.93647449      22.46699515
O        8.86345922      15.76184215      27.55236790
H       15.96771962      12.19483821      17.58031435
O        9.29636918      15.59568605      17.48536046
H       15.66611473      19.65335797      17.66344348
O        9.13356827      16.06328200      22.50241149
O        6.89436684      14.68059184      16.96072514
O        9.30352479      13.23889303      28.09032389
O       13.68143079      18.55230089      21.96601001
O       11.05451949      14.38883394      21.94230723
O       16.19270528      14.36846660      22.01383422
O       16.18982035      17.23831037      18.13008019
O       13.68715677      12.94584009      18.32060467
O       11.27976645      17.18777654      18.10174010
H        4.41605127      18.12550771      26.83938853
H        9.25652170      18.17733193      26.97093204
O        6.83580285      17.07410629      23.15486166
H        5.07594018      14.92583342      15.18477399
O       11.85520851      18.93242813      20.06231336
O       11.64470256      12.44747524      19.98127393
O       17.33548262      15.79768043      20.05971443
O        5.13309001      16.38220645      25.09114268
H        8.67974119      14.91276188      29.92737768
O       15.71369508      12.63571295      20.05680745
O       15.54684817      18.94756407      20.09328525
O        9.97025174      15.88096887      20.02050405
O        8.64531384      16.58479033      25.05364750
C        9.60914489      11.96223148      20.36757314
H        9.27613738      11.70346078      19.36014286
H       10.06494027      11.19403206      20.98805759
H        9.56929419      12.99848310      20.68958987
O       11.53367905      11.79702240      22.74129776
C        7.89018502      11.84460521      22.22843891
H        8.30586911      11.67683978      21.09089123
H        6.93953659      11.29323324      22.20384129
H        7.76635739      12.93917839      22.27231676
O        8.73738578      11.29473969      23.14029463
H        9.60356600      11.77795785      23.18041461
H        5.07381200      14.92532334      29.98868577
H       15.94215148      19.46537617      22.54332799

ZOH_NH3.POSCAR
Si Al  O  H  N 
 1.0000000000000000
    13.6250000000000000    0.0000000000000000    0.0000000000000000
    -6.8124999999999973   11.7995961265629763    0.0000000000000000
     0.0000000000000009    0.0000000000000016   15.0670000000000019
  35   1  72   4   1
Cartesian
 -1.4827381930919714  2.8561243514362338  1.5199534203493901
  5.3030838336925106  9.2571682000454132  1.5604734131827218
  3.1995694568801980  0.1555012975553207  1.4775590742965412
  3.1453482941482469  0.0876199715527874 13.4067919446201618
  5.3074623314444871  9.2057216393706938 13.5170862386097888
 -1.5130280353384988  2.8279180341739267 13.4767742957693102
  5.2824263625005532  6.7567009457682277  6.5397140053130416
 10.0720266791176023  4.0483957524529615  6.5331542014935504
 10.0376521072682792  4.1038374056547999  3.4295634253978791
  5.3056155069476327  1.3362914436908624  3.4154085971379642
  5.3247200232525405  6.7813537633965453  3.4515884176941314
 -1.4914095960694089 10.6344598816968858 11.5997349503395757
 -1.5011067366874853  5.2358080787369019 11.5384359871163902
  3.2169536836429158  7.9840997416784383 11.5588319948462797
  3.2807672800209193  8.0588787375333784  8.4921997876341351
 -1.5236313501789558  5.2460869350532136  8.4975110083806573
 -1.4675146070659000 10.6122203261307213  8.4647891846646335
 -5.1828014839708612  9.1899130313762178 13.5065087873401630
  1.6250890549618706  2.8325158830285520 13.4309060393768700
 10.5923979938277633  0.1105362704404488 13.4748362497253620
 10.5747647592788372  0.1536229774709056  1.5390229218887486
  1.6538629471905371  2.8851571432514347  1.4706667917865299
 -5.1732180861347858  9.2844957150970906  1.5680619542552798
  8.4642787649737024  1.3906747902005301  3.4476374203060058
  8.4858399496025729  6.8122553085985977  3.4783258683717979
  3.7429866645467538  4.1064383944284790  3.4215363445133469
  3.6331810839447969  4.0975280568693213  6.5018454019795211
  8.4561380955989431  6.7574597997838053  6.5639587393510173
  8.4391334495590105  1.3864906961728647  6.5023912979232970
  1.5978047797047772  5.4038273244920676  8.4317406268212558
  1.6394723551558739 10.7350550769329267  8.4824826340956285
 -3.1676555708156720  7.9964574684080354  8.5427434977856933
 -3.0976674901988330  7.9812111926958007 11.6008637768340837
  1.6231703151630752 10.7052794516687761 11.5644024265960947
  1.6146186470062773  5.2929693036896062 11.5287042213003659
  5.2594740943582021  1.3507347493355784  6.5258252551715872
 11.6864756398406850  1.3178218761720777  1.8018864320996084
  6.8807300494513175  9.6347848643546801  1.7769168373641091
  2.1187451152081151  1.3402673097082605  1.7318937181482958
 -4.7671981088139370 10.7170033357068064 13.1171594361349761
  4.9096295955984948 10.7585761142846383 13.2219697695135991
  0.0535657338819276  2.4617101199038287 13.2282428407709780
  4.7603475315608277  5.2520913659940938  6.8143848750250555
  6.9158337840406032  1.8398520179746376  6.6212802610413650
  8.9987186129733256  5.2504913090184049  6.8197404074420307
  8.9264038042383742  2.9402164766179859  3.2049363312005079
  4.7981865881642554  2.8752095371145949  3.2817105286015944
  6.9172635119621759  6.4664737607509144  3.2771845642230861
 -1.9609257067741050  9.1027116607648537 11.9212729224916423
  0.0488590367500661  5.6642385459961444 11.8099592244415934
  2.0994973839639277  9.1554385696832412 11.7206343556348873
  2.1358252685049637  6.9296717255943703  8.2485641507309975
 -2.1985242784159196  6.7154482343346311  8.4028742400029639
  0.1092308730086448 10.2064168254228615  8.2680650784666856
 11.3188712157197688  3.8852895369298470  2.4614655667101890
  4.8868608550422135  8.0152889798737466  2.5020539818313154
  4.5653098696778436  0.3912530300953684  2.3059128909559532
 -2.3465443305714500 11.6808072090684885 12.4992184677349307
  4.4479033031053339  8.2025424222423808 12.5886619998486395
 -1.9728957624737191  4.0758183478828149 12.5599446205602554
  4.5500811659621396  7.8297915532443021  7.5098133205143371
 -1.9424345194702815 11.7860711421470938  7.5111824055176735
 -2.2416042008419321  4.2328164631791125  7.4662715427342059
 -4.3373114036318370  8.1180395872106796 12.6375278428966755
  2.0702551666130899  4.0403921655700605 12.4522917642391153
  2.4724009922197672 11.6586229075856576 12.5601502249639694
  9.2466041793163694  0.4073571667288963  2.4202392348250581
  2.4996918138956579  3.9001895942226814  2.3975445486827378
  8.9238724032625942  8.0827779500006258  2.5566889140662190
  2.3177976124169373  4.3961484293380906  7.4092668336858623
 -4.4480922632631268  7.8342462282111933  7.5495500172085368
  8.8252338614980292  0.1500803184878574  7.4907725418039819
  0.0904100867904205  3.0069439277400098  1.8699614960528514
  4.4140537058137355 10.5374798404883148  1.9869674065414649
 -4.2750334407055819 10.5649225058850948  2.0473695144981323
  2.5048072282676239  1.5270235100027634 13.0522822875789046
  6.8747791218108887  8.9861710113554114 13.1781303581517637
 11.2201238530849778  1.5436494600047985 13.0651899952990931
  6.8735594753927813  6.8207687092733460  6.8415559394327889
  4.1901473194313654  2.6546805406705345  6.8302309931097334
  9.4287026496956656  2.6221096968084225  6.8952243022611164
  9.3789508554589638  5.5397005481272910  3.0408241944323144
  6.8894855519517231  1.2878114705271635  3.0954110225709677
  4.5053204452073015  5.4715707526254977  2.9830144643063101
  0.0663621478100059 10.7976638983977580 12.0051930365290200
 -2.4518846917285044  6.5165426083687636 11.7911740425389784
  2.5269918605352206  6.5676022557409759 11.9292461829666543
  2.6568215446159473  9.5125903077375842  8.1627558751707028
  0.0216141814616826  5.3998102297746433  8.0760130495335147
 -2.3570463837785636  9.3002392783121248  8.0313294637747994
 -1.7603307721286061  3.2390268786331808 15.0313875986710759
  5.0278919670153783  8.8440820860283225  0.0130714277758014
  3.5730406209533636  0.0171132708580499 14.9770840351285734
  5.0033018925660127  7.1916884889189134  4.9905840112303617
  4.9529198132502730  0.7078058371267323  4.8703090381083358
 10.5464583590955030  4.1251604313389478  4.9735908982950079
 -1.7387492711708350 10.9672268168964511 10.0344840624150891
 -1.6705644391265744  4.6761775060641773 10.0168491017005010
  3.8028040650843753  7.9826706156590337 10.0385120734407725
 -4.8728126949244412  8.9052146213471790  0.0207631771354342
  1.8949641525753200  3.2771430006571745 14.9757644864052217
 10.1442838430212507  0.1108591557827252 15.0385721618778483
  8.7986509983743471  0.9158128759210498  4.9635213447967672
  8.7991624928176986  7.2390157919150795  5.0290294579617463
  3.1692037758476013  4.2405467581431040  4.9297210366913600
  1.8347771352373159  4.9000296657658629  9.9661840523779546
  1.8287639510657185 11.2210572718571555 10.0342359511144288
 -3.6722741336001450  8.1662215202891666 10.0810310141348669
 -2.5394462678914085 11.1204990402682622  4.9393373757938388
 -2.3576420982688893  9.3883750440858673  4.9943718211722015
 -3.6696140705080502 10.0330267393293546  4.1784748270730798
 -3.5711396213878599 10.0830984259019676  5.8774837755640252
 -3.0473810060150477 10.1480656143519319  4.9940200651335189

TS_B5.xyz
171
#
H        8.70470545       8.83759173      15.10775814
Si       5.38569438       9.18918429      16.53963575
Si       5.37690037       9.14608614      28.47951430
Si       5.34798746       6.73891497      21.51946879
Si       5.37979228       6.70217566      18.42455975
Si       3.27633408       7.90815766      26.53752136
Si       3.33550671       7.97360226      23.47727417
Si       8.48569992       9.12793957      28.46394946
Si       8.50800399       9.20070698      16.53834419
Si       8.52159192       6.72435576      18.44842125
Si       8.50693639       6.71337795      21.53823722
Si       1.68600999      10.67686268      23.44341586
Si       1.66626996      10.62771845      26.55287817
O        6.94584730       9.59848161      16.80442868
O        4.95893557      10.69514491      28.19622616
H        4.82867575       5.36864404      21.78365346
H        8.99956210       5.32509839      21.75530957
O        6.95643480       6.33093007      18.24203872
O        2.15831910       9.08032206      26.68156037
H        2.33305985       6.89832129      23.24064843
H        0.28187926      10.30191950      23.11944813
O        4.96225264       7.93064623      17.45908419
O        4.49049914       8.13261100      27.58212592
O        4.60151292       7.81960835      22.47532867
O        2.55122928      11.60130863      27.49336516
O        8.93866858       7.95289102      17.47766183
O        2.21427361      11.87275806      22.49648145
O        4.45239918      10.44605524      16.95222177
O        6.92782800       8.94937713      28.06648257
O        6.92760963       6.77849116      21.87043269
H        9.35910530       5.54643461      18.09037975
H        4.56347714       5.51809231      18.03894746
H        0.25862240      10.70379391      27.03231687
H        2.64154521       6.60100559      26.86235544
O        2.63957593       9.39601460      23.17856534
H        5.17648473       8.81603125      15.11341391
O        5.09905698       7.15854572      19.96479169
O        3.87190663       7.89686044      25.01774026
H        8.70243425       8.83198172      29.90705576
O        8.78425998       7.18666555      19.99686876
O        1.78897142      11.13179479      25.00951927
H        5.17575384       8.81241466      29.91663783
H        3.38256010      11.81234768      15.07415595
Si       3.29319512      15.78441524      21.52061507
Si       3.25040476      15.79527934      18.41813624
Si       3.82775880      11.84115354      28.45458136
Si       3.79686637      11.86072332      16.50353718
Si       1.71865023      13.08694336      18.46467402
Si       1.75405238      13.07798843      21.49632969
O        4.92165962      13.01885167      16.73641686
H        0.29654493      13.37288371      21.57268029
H        2.32528346      16.89188180      21.75253198
O        2.11485177      14.65082357      18.18152305
O        4.53116672      15.56231863      17.45179726
O        4.61255633      15.99111409      22.44301795
O        2.48035885      12.12630603      17.39987573
O        4.45903048      13.28218435      28.08407668
O        2.62690945      14.38194206      21.94188682
H        2.67012417      17.12645878      18.08896099
H        0.25388759      12.91501672      18.25965633
O        3.76698217      15.77798842      19.96222154
H        3.38474269      11.81064007      29.87582246
O        2.18511751      12.65698778      19.96449616
Si      10.09286247      11.85513345      16.42852577
Si      10.04566750      11.81593033      28.40815368
Si      12.21236726      10.54759441      26.62526834
Si      12.21082757      10.57918419      23.44989075
Si      15.31100878      10.67686268      23.44341586
Si      10.54643291       7.95587470      23.49533700
Si      10.59374702       7.91341383      26.58442546
Si      15.29126875      10.62771845      26.55287817
O        8.93177065      10.65788069      28.11513215
O       11.72402584       9.02705737      26.95582953
H       15.74107527       9.21316666      26.67051295
H       11.47396805       6.79914880      23.35828099
O       13.77088810      10.26560628      23.08807188
O       11.32504866      11.63559469      27.43360763
O        9.33061888       8.05733379      27.58813290
H       16.10604195      11.52409319      27.41877514
O        9.24705679       7.76099343      22.53891012
O       15.83927240      11.87275806      22.49648145
O        9.44058167      10.45980582      16.95569368
O       13.75898959      10.71052955      27.07476585
H       11.18448262       6.55973925      26.77341536
H       16.18820001       9.49860258      23.19977823
O       11.30998427       9.29509228      23.00469905
H       10.51883541      11.71025572      15.00913220
O       12.04188522      10.83816168      25.04559462
O       15.41397021      11.13179479      25.00951927
O       10.06854577       8.10462846      25.04829065
H       10.51528354      11.70684831      29.81694127
H        8.67956265      15.03795543      15.04724668
Si       5.38891239      14.56430739      16.50963634
Si       5.37202970      14.55996525      28.46791135
Si      12.16048686      18.53851005      21.51946879
Al      12.13478663      13.05897878      21.51547092
Si      16.91819391      15.78441524      21.52061507
Si      16.87540355      15.79527934      18.41813624
Si      12.15609717      13.05421519      18.45158596
Si      12.19229167      18.50177074      18.42455975
Si       5.36819737      16.96748689      26.51763721
Si       5.35189688      17.00197663      23.46183890
Si       8.49250593      14.56963313      28.44432381
Si       8.50984319      14.57593079      16.45253994
Si      15.34364902      13.08694336      18.46467402
Si      15.33409131      18.52395084      18.44842125
Si      10.63741601      15.79736590      18.42312053
Si      10.54602318      15.83430833      21.50806987
Si      15.31943578      18.51297302      21.53823722
Si      15.37905118      13.07798843      21.49632969
Si       8.47982879      17.09222588      23.42095886
Si       8.48819187      17.00448748      26.51714613
O        8.95910499      13.01565203      16.54890290
O        6.93096159      14.17626500      28.19149411
O       11.59591717      17.04882012      21.80667713
O       13.81986909      13.39345538      21.57800645
O       15.85666405      16.99899799      21.77496341
O       15.73985056      14.65082357      18.18152305
O       11.77207913      14.63842327      18.28390924
O       13.76893419      18.13052515      18.24203872
O        6.92413067      17.38526706      26.77887610
H        9.00440373      18.47330300      23.23503489
H        4.79132062      18.37733537      23.35571074
H       18.05169416      15.58132116      17.53062122
H       11.80787267      19.63279494      17.53566892
O       11.41339758      12.18774168      17.29214978
O        4.90904455      15.79350419      27.52850350
H       11.47624884      19.52910176      22.39563487
O       11.62632414      11.87850206      22.70761332
H       18.12859303      15.97404346      22.36683946
O        8.94936989      15.75774493      27.44032789
H       16.04211189      12.20606911      17.48828744
O        9.39665422      15.51893080      17.41810962
H       15.71735189      19.65287788      17.55636987
O        9.21303908      16.03059387      22.44376921
O        6.95529031      14.69522415      16.90537893
O        9.39901202      13.26991687      28.12298267
O       13.74010902      18.57808624      21.87043269
O       11.16892138      14.43391899      21.91952324
O       16.25190824      14.38194206      21.94188682
O       16.24346706      17.24495882      18.05965819
O       13.75408528      12.90036818      18.24218836
O       11.30648689      17.21689111      18.00612182
H        4.49470564      18.14703398      26.76823946
H        9.32698236      18.18565025      26.86124732
O        6.91068175      17.08190400      23.04734212
H        5.17590433      14.95400464      15.08841003
O       11.91155637      18.95814080      19.96479169
O       11.65430841      12.50141133      19.89676500
O       17.39198097      15.77798842      19.96222154
O        5.18954043      16.44055163      24.98403119
H        8.67852499      15.03865808      29.84522820
O       15.81011631      12.65698778      19.96449616
O       15.59675938      18.98626062      19.99686876
O       10.06652680      15.89187996      19.94504268
O        8.71008457      16.57838251      24.95526212
H        9.47494034      14.02715067      23.89769998
C        8.50092674      12.17006328      22.47930645
H        8.70175106      13.08323404      21.91968253
H        9.27639199      11.41303435      22.56157835
H        7.58684958      12.06847838      23.06434289
O        9.48673695      13.06665052      24.10054887
H       10.38169178      12.76509925      23.77779796
H       10.00046862      12.26246776      19.76558844
O        9.00991082      12.35203626      19.57585872
C        8.27403452      11.34119071      20.08400653
H        8.76710286      10.35886479      20.16584609
H        7.98473436      11.57310495      21.26413993
H        7.26880454      11.30477405      19.63862922
H        5.17416410      14.95420500      29.89007338
H       15.99684488      19.47182276      22.45412188

B23_educt.xyz
192
#
H        1.79853051      -2.78230225       0.12246400
Si      -1.60510256      -2.34706670       1.46145562
Si      -1.56546264      -2.37813813      13.43904656
Si      -1.58682896      -4.75766554       6.48113997
Si      -1.56870972      -4.76295924       3.41936010
Si      -3.66561077      -3.59022831      11.50567578
Si      -3.60723800      -3.53094340       8.41703075
Si       1.57452805      -2.40092304      13.50392465
Si       1.54422295      -2.32971381       1.51803284
Si       1.55510081      -4.80312837       3.42370835
Si       1.54703878      -4.91705614       6.54876249
Si      -5.31084320      -0.90055456       8.39198007
Si      -5.26282045      -0.87653803      11.49047872
O       -0.03694547      -1.96121967       1.68821930
O       -2.00651077      -0.83112578      13.16439078
H       -2.22586501      -6.09532041       6.62054368
H        2.05237550      -6.29878265       6.77808247
O       -0.01075258      -5.16726412       3.14836854
O       -4.76953297      -2.41403216      11.72032498
H       -4.59966933      -4.61330715       8.17067785
H       -6.70349106      -1.39956310       8.22273644
O       -2.03809945      -3.56381697       2.43151574
O       -2.39095780      -3.38678435      12.48287494
O       -2.29401314      -3.67862234       7.47345335
O       -4.38437370       0.13710876      12.39763207
O        1.97902752      -3.49761967       2.55353368
O       -4.91721410       0.31926582       7.40922371
O       -2.50310675      -1.04915808       1.83647826
O        0.00996196      -2.52944188      13.10473788
O       -0.02851170      -4.86631366       6.89968213
H        2.40043251      -5.95344391       3.00025884
H       -2.43603400      -5.94421327       3.15571543
H       -6.68580959      -0.77710470      11.91748682
H       -4.29354887      -4.89864537      11.83863155
O       -4.28682297      -2.11295045       8.04306259
H       -1.84288193      -2.74993566       0.04785080
O       -1.72762372      -4.20971848       4.94785626
O       -3.11845712      -3.55867152       9.97102714
H        1.80113685      -2.78843142      14.92364530
O        1.80140727      -4.47007859       5.00001966
O       -5.07423794      -0.42864593       9.93852544
H       -1.83921833      -2.75207557      14.85409059
H       -3.64074676       0.29974620      -0.01065058
Si      -3.58640761       4.23133305       6.47026596
Si      -3.66709968       4.31797108       3.35591315
Si      -3.12935309       0.33151907      13.39414595
Si      -3.19434305       0.35903904       1.40862004
Si      -5.26036515       1.60277284       3.37786385
Si      -5.22740147       1.61462004       6.46036760
O       -2.08758396       1.54245911       1.59828040
H       -6.60177080       2.15644482       6.64652838
H       -4.61177782       5.26849622       6.77031511
O       -4.76011143       3.13842482       3.13154811
O       -2.37983733       4.08739438       2.39412504
O       -2.26444227       4.48344625       7.37539796
O       -4.45466082       0.59678155       2.38262930
O       -2.44738917       1.75780931      13.06143571
O       -4.10100064       2.74350355       6.83656103
H       -4.28140369       5.62556279       2.99541973
H       -6.70550683       1.51573079       3.02985496
O       -3.15514138       4.33178092       4.90070270
H       -3.63422044       0.29750623      14.79452914
O       -4.93229835       1.13825852       4.90622116
Si       3.17597743       0.36954408       1.45374638
Si       3.14614840       0.31878489      13.45453808
Si       5.25493151      -0.93532289      11.54724636
Si       5.24262466      -0.94255063       8.40895552
Si       8.31415680      -0.90055456       8.39198007
Si       3.57252021      -3.57693196       8.46492095
Si       3.66690288      -3.60564875      11.55544510
Si       8.36217955      -0.87653803      11.49047872
O        2.02343017      -0.85055709      13.25876856
O        4.79650348      -2.47155925      11.85466325
H        8.81252926      -2.28020235      11.70031822
H        4.54068735      -4.69249240       8.27704250
O        6.79559533      -1.44468001       8.20743460
O        4.38479754       0.10315336      12.44085024
O        2.41118049      -3.41718250      12.56357920
H        9.16994919       0.05555387      12.32464531
O        2.26845818      -3.84246302       7.53358171
O        8.70778590       0.31926582       7.40922371
O        2.40560469      -1.00346464       1.86149633
O        6.81479443      -0.76841236      11.95481535
H        4.27454439      -4.94247005      11.80202494
H        9.25253845      -2.01155805       8.07224248
O        4.26640327      -2.19308563       8.01638641
H        3.65007738       0.29857266       0.04402538
O        5.00387048      -0.58520523       9.99132793
O        8.55076206      -0.42864593       9.93852544
O        3.10682074      -3.49758189      10.02817529
H        3.64932084       0.29417772      14.85572792
H        1.75836613       3.53866103       0.01396029
Si      -1.56597365       3.07833675       1.42813106
Si      -1.54717070       3.05285865      13.41343616
Si       5.22567104       7.04193058       6.48113997
Si      10.03859239       4.23133305       6.47026596
Si       9.95790032       4.31797108       3.35591315
Si       5.22570998       1.62336355       3.38418797
Si       5.24379028       7.03663688       3.41936010
Si      -1.56671899       5.46372028      11.46669318
Si      -1.58738299       5.51719518       8.41533321
Si       1.57323957       3.06662338      13.41352238
Si       1.57431399       3.11771112       1.43031017
Si       8.36463485       1.60277284       3.37786385
Si       8.36760081       6.99646776       3.42370835
Si       3.65519799       4.28868773       3.37466224
Si       3.57623858       4.29092244       6.47899349
Si       8.35953878       6.88253999       6.54876249
Si       8.39759853       1.61462004       6.46036760
Si       1.55610490       5.58832818       8.37135064
Si       1.57628207       5.49477591      11.46054729
Al       5.27443817       1.68830780       6.54320552
O        2.09831873       1.58576797       1.62876978
O        0.01437176       2.66044568      13.15967135
O        4.53693757       5.60024717       6.63138502
O        6.93543629       2.19105588       6.65842009
O        8.91262681       5.37024855       6.79975185
O        8.86488857       3.13842482       3.13154811
O        4.75164608       3.15237978       2.99250301
O        6.80174742       6.63233201       3.14836854
O        0.00146851       5.85153140      11.69280015
H        2.07931393       6.96742886       8.16774655
H       -2.14032313       6.89236664       8.27291953
H       11.13863183       4.10647637       2.47372038
H        4.81315292       8.13677912       2.51307122
O        4.45411514       0.56811356       2.39982838
O       -2.01035502       4.25455432      12.44139840
H        4.57871371       8.02907782       7.38894366
O        4.88333687       0.31718755       7.52857608
H       11.25226748       4.46279412       7.30125307
O        2.02318676       4.24475181      12.39472657
H        9.10136880       0.68289702       2.46782397
O        2.36318501       4.15242307       2.38827216
H        8.75600063       8.19256918       2.62645808
O        2.20122334       4.55329405       7.32322739
O        0.00150424       3.13403728       1.83310933
O        2.47817645       1.75643207      13.11537341
O        6.78398830       6.93328246       6.89968213
O        4.27568264       3.00093341       7.06647966
O        9.52399936       2.74350355       6.83656103
O        9.28787266       5.74417470       2.96271929
O        6.80535774       1.50885632       3.00236966
O        4.30494331       5.75797239       3.13397434
H       -2.41423853       6.64310237      11.79515857
H        2.39252259       6.68253848      11.83483658
O       -0.02238868       5.60700083       8.07185880
H       -1.75479012       3.50203620       0.01322890
O        5.08487628       7.58987764       4.94785626
O        4.90290921       1.26005429       4.89523190
O       10.46985862       4.33178092       4.90070270
O       -1.81401172       4.96863159       9.93432690
H        1.75874039       3.53537292      14.81458780
O        8.69270165       1.13825852       4.90622116
O        8.61390727       7.32951754       5.00001966
O        3.13108260       4.14938556       4.90555528
O        1.84311689       5.09755552       9.90362325
C        0.84936392      -0.78292213      10.05840177
C       -0.85813836      -0.09731441       6.11252286
C        0.12072953       0.17197198       5.07690521
C        1.36428066       0.33926436       9.15383429
C        1.56450417       0.38274603       5.44720244
C        0.74637866       0.50236837       7.80860017
C       -0.56448348       0.13382004       7.47623408
C       -2.17698715      -0.66169990       5.72252562
C       -1.63113229      -0.01385476       8.52910911
C       -0.28448422       0.28098344       3.79322118
C        1.38296161       1.72436150       9.84967691
C        2.30183994      -0.95808666       5.49276700
C        1.61464524       1.13200641       6.78253891
H        0.60892044      -1.69244939       9.49012190
H        1.64785675      -1.04054651      10.76345120
H       -1.38454009       0.56415501       9.42568215
H       -1.79527879      -1.05770333       8.83265012
H       -2.57996994       0.38172275       8.14660662
H        2.64095594       1.22312593       7.14818910
H        1.23205888       2.15872185       6.62196776
H        2.04521174       1.02205670       4.69193070
H        2.26106018      -1.44568593       4.51021314
H        1.85559067      -1.64039861       6.22977432
H        3.35525023      -0.80527852       5.75537349
H        0.36423319       2.04447235      10.11360724
H        1.84659035       2.49018205       9.21646801
H        1.97514105       1.64236370      10.76795230
H       -0.02322780      -0.49809434      10.65903523
H        0.41224374       0.55620809       3.00457336
H       -1.31979299       0.14193383       3.50828421
H       -2.08678966      -1.36920441       4.89010914
H       -2.67980475      -1.16105965       6.55405274
H       -2.85507479       0.14401257       5.38894142
H        2.42497568       0.12420552       8.92994724
H       -1.75328924       3.50008336      14.81865009
H        9.02002585       7.86637112       7.45040218

TS_B20.POSCAR
Si Al  O  H  C 
 1.0000000000000000
    13.6250000000000000    0.0000000000000000    0.0000000000000000
    -6.8124999999999973   11.7995961265629763    0.0000000000000000
     0.0000000000000009    0.0000000000000016   15.0670000000000019
  35   1  73  23  13
Cartesian
 -1.5673469366828388  2.9006268104880886  1.4705523490292352
  5.2541638631153518  9.2944075473356200  1.5431997733202334
  3.1431015534805633  0.1861003289235954  1.4201514113661677
  3.0958731750985011  0.1479851395982798 13.3803752358642232
  5.2483182128029737  9.2722125157433339 13.4951595058402898
 -1.5968310229620262  2.8993457680403489 13.4594465638991281
  5.2231679678024143  6.6290283803540380  6.5003007937412445
  9.9775761910916305  4.0639422460982422  6.5316070849415881
  9.9500932309577124  4.1184773068844329  3.4210142516671009
  5.2152108972829234  1.3762039890035589  3.4066916233064504
  5.2447152176625664  6.7719747502013750  3.3972338909890758
 -1.5570344724110958 10.6569933617556885 11.5777095611955048
 -1.5672423355632885  5.2898924929327302 11.5023028930236606
  3.1445016119253544  8.0370751428434541 11.5495801467994852
  3.1574502350095366  8.1113989874989532  8.4805528920008353
 -1.5766201939269089  5.3028421427049279  8.4605869617378406
 -1.4772717208764397 10.6126266771827140  8.4253676434390723
 -5.2610276194644330  9.2193811922282052 13.4774252562717383
  1.5392671698423945  2.8746475036762513 13.3898627697191372
 10.4882105969705339  0.1613701651674618 13.4712529551033295
 10.4723822874091894  0.1776769040408713  1.4941397242973324
  1.5669810075470605  2.8889514334884274  1.4280036890656995
 -5.2444070715985909  9.2911266560999266  1.5280842063694864
  8.3655778061812924  1.4244305629812406  3.4352114637441580
  8.3887187207050378  6.8225605275889682  3.4416433293549766
  3.6669689408542516  4.1253610589308112  3.3799515478303577
  3.6067172586090153  4.1193575783329823  6.4765200862374712
  8.3600693849104779  6.7537408618970733  6.5482090349732207
  8.3016386267109841  1.4634889498791694  6.4931151136789991
  1.5179281904778119  5.6190523656332942  8.4247533853011092
  1.5908526072037976 10.7579603939335726  8.4425281488800596
 -3.2093121186403972  8.0493811085791034  8.4843979428604346
 -3.1675588501515035  8.0378552778728878 11.5564291778972965
  1.5487583345473883 10.7539415724708842 11.5311434850106682
  1.5403528272432705  5.3822390227599621 11.5299361294022304
  5.1424424826937409  1.4219427371700117  6.5160738551558266
 11.5933724255169022  1.3506998553956535  1.6546706834287095
  6.8186971595335599  9.6989404257458016  1.7805789496661069
  2.0103313469998647  1.3371107888876528  1.6541456450423058
 -4.8035970084326323 10.7511141819499549 13.1663123683220942
  4.8261996057622998 10.8261867899895812 13.2350350715749681
 -0.0374844991614167  2.5104801183632564 13.1870879585286183
  4.9430325318360451  5.0507211722454564  6.6769313846154432
  6.7944687198901077  1.9826745543624846  6.5914327727126105
  8.8857522405055693  5.2456733963962137  6.8080287452174257
  8.8246539212587436  2.9735814020770195  3.1764894656694596
  4.7624730641010986  2.9382587056223164  3.2278582296013427
  6.8270283810420844  6.4309204933463304  3.2016394426692494
 -2.0271526139201299  9.1341994091574197 11.9464480671418141
 -0.0290798095874394  5.7371632323430157 11.8138393538886586
  2.0248401236655020  9.2056312227669341 11.6970960491505522
  1.8083351601830404  7.2148025537096343  8.3429689948487447
 -2.2202952928417301  6.7817080578817563  8.4005333700625293
  0.0889685781337933 10.1358170517785240  8.2539657313921406
 11.2432260934653385  3.8743119121660543  2.4731768005021308
  4.8355518518632215  8.0683088972048420  2.5119032138759940
  4.4658674529804676  0.4563666767110615  2.2913639533347849
 -2.4389843388391870 11.7363373685453283 12.4095413132642278
  4.3851821836025335  8.2811256000706042 12.5566321517437949
 -2.0563484612974428  4.1185275233640048 12.5022823396158671
  4.2966967978061543  7.5466568565248009  7.4738953866008409
  4.9184215842239851  0.0563235315616307  7.5469183214743838
 -2.3332888449343701  4.2947759907182910  7.4549228253693025
 -4.4341193240693002  8.1694941591184254 12.5589011066997678
  1.9759392263913143  4.0760331010398030 12.3903170683909156
  2.4103583958041086 11.7238952288124345 12.4974932678061066
  9.1994252876680669  0.4386760993823122  2.4476550606165546
  2.4016735452985394  3.8769831963276418  2.3924707840020853
  8.8083873981233385  8.0777204933096467  2.5091935091776745
  2.4445076020177727  4.8040962431594467  7.3946763921832250
 -4.4996632764870119  7.8124660335832994  7.5234109067629023
  8.6582581494005684  0.2025922800106376  7.4605521521336247
  0.0042258752277341  3.0170139346609730  1.8360289118343738
  4.3409274957054604 10.5720499200378946  1.9375120774239847
 -4.3253891829627786 10.5740551119825614  1.8799817073485374
  2.4067808488626934  1.5640470588715594 12.9956912375307088
  6.8009652645561038  9.0856660244052669 13.0840994186804753
 11.1203822400923347  1.6070544223764665 13.1146680001099387
  6.7833565907786140  6.8582186360856472  6.8970509934101347
  3.9332845532938814  2.6218288716096123  6.8997201816942937
  9.3528325390570881  2.6389983103454968  6.9266098599452013
  9.3198559126098317  5.5623303189001412  3.0391625135208629
  6.8017189975164944  1.2895651870124747  3.0706846072571663
  4.3624286254259328  5.5147272679206107  2.8975668664634009
 -0.0032007200681789 10.8499795676679547 11.9880588845746576
 -2.5469178248117053  6.5565869273316606 11.7118890518411476
  2.4631632662243979  6.6320111230677004 11.9832773154227965
  2.7406685396331580  9.6371339768200794  8.1073700094096708
 -0.0337622545610242  5.4311214062679696  7.9960136188122748
 -2.4225083021502418  9.3530609494222965  7.9252511359025801
 -1.8205925295462904  3.3734614925401982 15.0005066449644335
  5.0123540749671385  8.8691241411604711 15.0562443628994043
  3.5924373802030645  0.1473123653264699 14.9248218943264224
  4.9337181565966990  7.0920527073507929  4.9640357039201835
  4.8374463961676266  0.8197061838651255  4.8707248514678918
 10.4550153078859189  4.1090255127814865  4.9716441965324565
 -1.7825789333546895 10.9108552025649814  9.9984578253232090
 -1.6753429674808973  4.7203402035770186  9.9776778572104767
  3.7164393900785910  8.0081576787035598 10.0165072681979357
 -5.0261355937873295  8.8398289251714992 15.0440400740263289
  1.8069248507075166  3.3172935424823584 14.9363382494882213
  9.9704941133975851  0.1078390006428354 15.0134999111563250
  8.6905711058202524  0.9862668608171801  4.9649115332037272
  8.6227290853635221  7.2217598312173399  5.0092671512365472
  3.1218862225434654  4.2486187450132435  4.9088384944986370
  1.7835881309925545  5.0962720855791419  9.9472432118737473
  1.7592939858271914 11.2458379615784665  9.9952780437691242
 -3.7018670148200692  8.2745000774543289 10.0237514181630551
 -3.1940549925340118 10.1855064646848366  5.1344045982169728
 -2.7403533577455175 11.0669137641125754  4.9856464259975510
 -5.1515741722358710  9.6705490306473951  6.2154636490593500
 -4.7203423666739512 11.4854126024631800  6.4225152990870491
 -5.4103626173307475 10.8405014009791589  4.7902653216906081
 -2.8207217850405075  9.8616878540051243  5.9834240855057095
 -5.5314623561009695 10.6255207685728905 10.2613591407347222
  0.2895352312843634  0.1778938432174422 10.8168174529807715
  1.9353156707883068  0.4671233333363657 10.2319248533099660
  6.0469701395961035  8.7569874010240003  8.1023522732926114
  5.9677685920845720  9.6997430599450816  9.5914186469850105
  7.5060294791865356  9.0488411690296804  9.0411592667171767
  5.8178505745883387 10.0027146920014225  4.7231413510792972
  4.6750043889963875  9.8143382896760656  6.0610635053884563
  6.1990865640907256  8.9029121618972784  6.0340940719614924
 12.6365621564365966  1.7105855684263411  4.3385385727554260
 11.6835823998304971  0.2285164976828174  4.5421109458666917
 13.3003801482575668  0.1575388600514152  3.8353376372411945
  0.7233327088609539  3.6329725992257509  6.6157585424727783
 -0.7287777240059002  3.2628231620196191  5.7033972326793156
  0.8537200378334192  2.7623520173531517  5.0977037101748586
  0.7226703851743090  2.3107423790958337  9.9609767420642648
  2.1083321484183424  2.5786857842457742  8.8860841763993470
  0.5524920555764616  3.3815879657717001  8.5893163597209465
 -5.1517015239492148 10.6820953546413442  5.8327830688891886
  0.5582358481305343  1.3359925595898072  8.0518751215991209
  0.1359914313469969  1.5473358530270944  6.7180577601399394
 13.2512537026315087  0.4659742667519973  5.9933181616769691
  6.4393130914448813 10.9555225978189892  6.5655804788857974
  6.7919126388221516 10.7833498281966556  7.9491663476246233
  0.5177913034638442  0.0591203107362614  8.6505200457347744
  1.0147777866569510  2.4589801855331834  8.9143533962952706
 -5.7833097777550266 11.6714133891802394 10.0569906296147558
  0.2488361427198411  2.8684872594438531  6.0105204249815056
 12.6953027029409657  0.6551812085330316  4.6125492804769346
  5.7435320143880064  9.8644882456983751  5.8071490672300641
  6.5693819402451057  9.5030205266281591  8.6899474573865838

TS_B19.xyz
180
#
H        8.57417737       8.89090271      15.34472188
Si       5.25159597       9.30099280      16.75518064
Si       5.24924297       9.24632905      28.69643066
Si       5.22008087       6.79788735      21.73269543
Si       5.27368613       6.81848741      18.63496563
Si       3.16131053       8.01186684      26.74704274
Si       3.21673700       8.08908546      23.68553486
Si       8.36472939       9.21135548      28.70834423
Si       8.37220666       9.30209671      16.76149566
Si       8.39270071       6.81528898      18.65407188
Si       8.36340852       6.72146068      21.77991454
Si       1.53640307      10.75655267      23.66679148
Si       1.54377713      10.72844195      26.75382302
O        6.81465053       9.71126441      17.02248679
O        4.81895192      10.79231366      28.41385051
H        4.65809222       5.43128893      21.91626584
H        8.88313726       5.34451112      22.00577416
O        6.83846580       6.43232228      18.37687461
O        2.05054752       9.18665348      26.89980478
H        2.18950244       7.03526899      23.45886193
H        0.13939874      10.28915069      23.44991613
O        4.82999478       8.05365289      17.68787095
O        4.38066478       8.22792380      27.79188709
O        4.48306699       7.88653078      22.68691358
O        2.39196673      11.69426135      27.74204801
O        8.81825692       8.11027334      17.76716699
O        1.95866380      11.95944607      22.67550881
O        4.33599890      10.56734676      17.16882828
O        6.80713295       9.05645991      28.30375888
O        6.79088592       6.77989185      22.13830335
H        9.26338892       5.67397981      18.25855193
H        4.43950797       5.63910093      18.27397402
H        0.12099489      10.77862193      27.19004920
H        2.52323619       6.70914525      27.08304602
O        2.56035096       9.52837112      23.37287670
H        5.04326711       8.92017262      15.33085775
O        5.06794222       7.28871622      20.18132118
O        3.75623206       8.00558288      25.22725962
H        8.57205415       8.88586850      30.14646637
O        8.61019023       7.18934227      20.22913319
O        1.72169417      11.24507490      25.22128336
H        5.04366610       8.91658180      30.13383301
H        3.28042077      11.95220414      15.29825586
Si       3.22714232      15.85802713      21.71551636
Si       3.18370983      15.94792739      18.63420865
Si       3.69069286      11.94411146      28.66774700
Si       3.69384125      11.98998973      16.72821263
Si       1.55805696      13.23817103      18.63297471
Si       1.54822773      13.21159111      21.71345172
O        4.83232182      13.13648191      16.97120477
H        0.16224797      13.70283654      21.94767094
H        2.21766356      16.91554260      21.99788891
O        2.07192063      14.78069395      18.46690581
O        4.44122374      15.70314834      17.64253024
O        4.52158806      16.05106998      22.67343213
O        2.39551662      12.26204729      17.64101872
O        4.32476216      13.37619138      28.26294348
O        2.63497701      14.39583084      22.01161945
H        2.58035077      17.25651299      18.25913241
H        0.13724685      13.19546554      18.18958382
O        3.73031980      16.00326922      20.16699251
H        3.28053530      11.94831592      30.09913574
O        1.76999036      12.71790617      20.15481296
Si       9.95426094      12.00462003      16.67276826
Si       9.91173546      11.93163153      28.61493807
Si      12.06974098      10.67649874      26.77538895
Si      12.06129480      10.68202090      23.65708483
Si      15.16140186      10.75655267      23.66679148
Si      10.36641766       8.01949011      23.73711143
Si      10.43814509       7.99547222      26.77987505
Si      15.16877592      10.72844195      26.75382302
O        8.81598912      10.74395108      28.39511268
O       11.56193154       9.14429124      27.02057606
H       15.63185389       9.31958248      26.88721861
H       11.29731885       6.87031629      23.56407063
O       13.63295670      10.24517394      23.42951084
O       11.22209954      11.69880306      27.70737935
O        9.22172540       8.15414786      27.83879723
H       15.94772141      11.61541423      27.66137176
O        9.09931086       7.82312451      22.72741715
O       15.58366259      11.95944607      22.67550881
O        9.29737998      10.58459216      17.13499106
O       13.62186069      10.78299997      27.22810848
H       11.07066131       6.66841635      27.01644755
H       16.09918088       9.63172699      23.39761068
O       11.12931636       9.37672312      23.36300799
H       10.33329830      11.96417849      15.23338792
O       11.87237634      11.09783962      25.23225766
O       15.34669297      11.24507490      25.22128336
O        9.81399813       8.07262332      25.27331799
H       10.32799774      11.95822851      30.04432218
H        8.59276134      15.02791635      15.21655708
Si       5.27233876      14.68325943      16.70311515
Si       5.23595937      14.65197926      28.65447403
Si      12.03258027      18.59748243      21.73269543
Al      12.04557538      13.21644810      21.74242327
Si      16.85214112      15.85802713      21.71551636
Si      16.80870862      15.94792739      18.63420865
Si      12.07964543      13.20546814      18.60418114
Si      12.08618553      18.61808249      18.63496563
Si       5.24596393      17.07793753      26.74018272
Si       5.21757661      17.10009891      23.68843948
Si       8.36382229      14.64071535      28.59700904
Si       8.39313882      14.70147976      16.65555347
Si      15.18305576      13.23817103      18.63297471
Si      15.20520010      18.61488406      18.65407188
Si      10.45509468      15.94126330      18.61490908
Si      10.33462538      15.92304639      21.66326195
Si      15.17590792      18.52105576      21.77991454
Si      15.17322652      13.21159111      21.71345172
Si       8.34692999      17.22535509      23.63062929
Si       8.36784548      17.11864029      26.72150360
O        8.83550817      13.15723379      16.95238154
O        6.79379694      14.27253818      28.37207544
O       11.42435520      17.11845004      21.93136871
O       13.68985669      13.73735540      21.96412907
O       15.74217349      17.02081328      22.02599777
O       15.69691943      14.78069395      18.46690581
O       11.53789784      14.74050924      18.48029253
O       13.65096520      18.23191736      18.37687461
O        6.80268463      17.48825732      26.99820068
H        8.86051505      18.61176511      23.45394245
H        4.61602316      18.45610555      23.55998698
H       17.96447202      15.72295440      17.72277093
H       11.67799047      19.75443198      17.76364063
O       11.28521498      12.24737621      17.54351301
O        4.77427347      15.89972682      27.74101700
H       11.35702382      19.59534705      22.60734410
O       11.59074713      11.87978320      22.73574652
H       18.04054162      16.03525528      22.59495653
O        8.82026301      15.86927097      27.64964574
H       15.95078877      12.34331906      17.72360868
O        9.24998748      15.73819206      17.54542752
H       15.59484123      19.80057740      17.84201789
O        9.03042729      16.19465603      22.60130676
O        6.83775087      14.83854398      17.09010321
O        9.24270470      13.34348941      28.19496165
O       13.60338532      18.57948693      22.13830335
O       10.93348836      14.50277826      21.99492054
O       16.25997580      14.39583084      22.01161945
O       16.15014994      17.37623181      18.22481774
O       13.64009951      13.19179418      18.15146579
O       11.18386866      17.34235944      18.24448691
H        4.38226147      18.25960086      27.01369768
H        9.20792941      18.29414942      27.08144512
O        6.77078341      17.22157884      23.28259660
H        5.04356813      15.03848749      15.27532048
O       11.88044162      19.08831130      20.18132118
O       11.87235798      12.60000102      20.07891412
O       17.35531859      16.00326922      20.16699251
O        5.05435962      16.54633498      25.21151791
H        8.58974463      15.02188121      30.01855478
O       15.39498915      12.71790617      20.15481296
O       15.42268963      18.98893735      20.22913319
O        9.81551360      16.02695175      20.10427246
O        8.58996810      16.71383899      25.16089207
H       11.67748969      10.90669002      20.18127564
C        9.21689956      10.47881623      20.54177906
H        9.19382510       9.53130574      21.06666757
H        9.58618676      11.35192844      21.07433543
H        9.23305803      10.47367870      19.45728145
O       11.39874260       9.96038668      20.34809767
C        7.14107780      12.17418054      22.71947249
C        7.14255402      13.33471549      21.93220733
C        7.13008056      13.25985437      20.53109712
C        7.12955956      12.02038472      19.90894501
C        7.20207023      10.82988052      20.68944738
C        7.13953648      10.92787546      22.10969754
H        7.13692520      12.25390818      23.80735675
H        7.13441797      10.01336804      22.70658065
H        7.15609939      14.31494885      22.41080860
H        7.11481488      14.17572796      19.93805342
H        7.10967268      11.94558685      18.82008134
H        6.94895824       9.87662049      20.21691074
C       11.85404652       9.11685483      19.28501358
H       11.48963688       8.10164145      19.49030125
H       12.95670852       9.10118915      19.26743746
H       11.48017093       9.44395915      18.30230738
H        5.04099849      15.03499738      30.08009950
H       15.84864928      19.52816606      22.64609496

TS_B14.POSCAR
Si Al  O  H  C 
 1.0000000000000000
    13.6250000000000000    0.0000000000000000    0.0000000000000000
    -6.8124999999999973   11.7995961265629763    0.0000000000000000
     0.0000000000000009    0.0000000000000016   15.0670000000000019
  35   1  73  13   5
Cartesian
 -1.5891548273907909  2.8226860160906790  1.3328459557336805
  5.2344110969527211  9.2343912989036898  1.4008530529536269
  3.1170428063690960  0.1367501156026156  1.2784892606876164
  3.0396703191901531  0.0610666037972741 13.2267117801758811
  5.2159784791576111  9.1676382247649180 13.3395166881494411
 11.9819513347595787  2.7954654954249523 13.2958051595094613
  5.1908479291148426  6.6956741377563311  6.3799009276371610
  9.9971064630323969  3.9761898754953564  6.3598882706343067
  9.9602861423196014  4.0690199282779211  3.2665546032736463
  5.2173799085068087  1.3501621176079839  3.2008572347397908
  5.2312133640610092  6.7533679425950286  3.2797290772593226
 -1.5999722626555943 10.6048995594017761 11.4067549752691431
 -1.6020012234967804  5.1931406020942763 11.3628782859464081
  3.1154553886561023  7.9396404144866137 11.3919484966463180
  3.1914966212811864  8.0048243874930876  8.3333518086950047
 -1.6230235791354282  5.2063676939559844  8.3224734010255954
 -1.5673851987035177 10.5723480064898752  8.2874040619239633
  8.3253905775488466  9.1044512789653655 13.3524116618311322
  1.5146598838950656  2.7639581620231763 13.2297684682815948
 10.4830917391922451  0.0706213147994961 13.2952480031960132
 10.4786906713193737  0.1203795908860987  1.3611268852653224
  1.5587749099676005  2.8175874629218982  1.2823216753698501
 -5.2720036431218631  9.2211487355735002  1.3939553889470302
  8.3622774992503839  1.3538730582085032  3.2660042574906720
  8.3498067730340342  6.7497192100294887  3.2934765625233635
  3.6180735440079528  4.0655199892716398  3.2308972143768631
  3.5033979947593421  4.0158692289271771  6.3168095779025757
  8.3264182000975744  6.6512074264538148  6.4193989669657618
  8.3382625034631737  1.3294812518455705  6.3296822922149358
  1.4960635989696338  5.3412722378600508  8.2600095509178626
  1.5277849380714235 10.6702650802232615  8.3046709279183464
 -3.2884796528074465  7.9399414560721580  8.3689588312691932
 -3.2164602589686662  7.9335301588710010 11.4108563825961919
  1.5113934188940004 10.6532077156844966 11.3903071167256975
  1.5171317455110525  5.2304559321548867 11.3494459530428049
  5.1796218206484905  1.3209367549658211  6.3398750483364061
 11.5920336904569545  1.2831033636751901  1.6292756439482594
  6.7965150305785276  9.6325956074055519  1.6585060387588941
  2.0013970130120686  1.2819686715781249  1.6128731870569564
 -4.8333544946486180 10.6357192345553795 13.0480250510545002
  4.7959235974162064 10.7152426147358373 13.0431205023152437
 -0.0721108709162637  2.4565239234499865 13.0475280013909405
  4.5989617300287344  5.2071885875000357  6.5791012786327245
  6.8315125207096159  1.8245735779647876  6.4942154972698214
  8.9079050283259438  5.1578209048461794  6.6626278582369256
  8.8584176573148525  2.8965579668158901  3.0574902216157156
  4.7303669822514074  2.8987278592696639  3.0252192789357353
  6.7948531581410290  6.3618065146122857  3.0184080885927926
 -2.0874006004082908  9.0724664121903054 11.6868102217635972
 -0.0468455575243233  5.5976220421313450 11.6400152088636144
  1.9879512859317647  9.1021669664083511 11.5434975686654955
  2.0658811479504484  6.8551211910186920  8.1013601448698225
 -2.3039497999725822  6.6699326002297097  8.2215699843145966
  0.0007379785021194 10.1352356394285881  8.0867616830106019
 11.2361855218021436  3.8542825005499393  2.2906586628562384
  4.7951095236160635  7.9975560335905955  2.3427579683733812
  4.4740769603885040  0.3918292323059658  2.1112398744402165
 -2.4670835651560639 11.6405898026608501 12.3008644946302201
  4.3222340227750555  8.1539831181762565 12.4495698536128554
 -2.1068593307275862  4.0409574685844323 12.3769095535349845
  4.4552309495355917  7.7789305250377518  7.3411081503025857
 -2.0252137472190341 11.7495921848673213  7.3266698236913452
 -2.3212785369276405  4.1668508790896714  7.3021077302487187
 -4.4373327319225204  8.0593009066509147 12.4660676892467190
  1.9830401698812266  3.9880648237148444 12.2790836264258907
  2.3626512418871735 11.6093589131081618 12.3816599925376796
  9.1573276068840084  0.3685622581495346  2.2509132944077246
  2.3876254924184748  3.8677408031729716  2.1896311744204429
  8.7962249005144777  8.0306936848715882  2.4042945700277776
  2.1831517477026470  4.3200428394638752  7.2232351143774700
  9.0633359365423267  7.7511873117631458  7.3710586380535643
  8.7196804176575107  0.0802177619470070  7.3079484297315860
 -0.0104768485390061  2.9786361242439523  1.6435220591173909
  4.3155226176289618 10.5029962346379211  1.8005464412547656
 -4.3318941861898876 10.5019321218877497  1.6760696790003711
  2.3229313008655490  1.4388158602603174 12.7638628903083031
  6.7687430623505618  8.9632627327910015 12.9269487464087636
 11.1123056753320828  1.4997302154727552 12.8682202726252513
  6.7587098794923950  6.6884610463093841  6.7939445690796996
  4.0748133917565674  2.5932098976102389  6.7255196932099608
  9.3802005356859190  2.5319111441919810  6.7019803928596007
  9.2918353928770578  5.4994222569810143  2.8897547462021138
  6.8008895236901132  1.2874288922417327  2.8690515898804554
  4.3083204915984306  5.4918939339386297  2.8869957445305587
 -0.0445503794053778 10.7429003227036350 11.8342778916110039
 -2.5336746310022935  6.4862836637309043 11.6040655374788919
  2.4285544605351346  6.5120908338802135 11.7229495221560231
  2.5509249470628204  9.4482086762728787  7.9918053292422604
 -0.0778712377507037  5.3705416750874004  7.9023271731697502
 -2.4942924648723324  9.2719967552611422  7.9331776833343426
 11.7159826006372629  3.1965444775247964 14.8488643264971305
  4.9995073625279520  8.8144836267475455 14.9131164747162668
  3.5151021619412059  0.1621965204708724 14.7720517227181052
  5.0263315781554381  7.1948770191165892  4.8356694568243936
  4.8759423560902642  0.7811361885516213  4.6732651659931124
 10.4852474703690035  4.0830678925324815  4.8079777173788969
 -1.8185289615977163 10.9857944282198723  9.8483309665105576
 -1.7620512525348584  4.6309718114030067  9.8401945433703890
  3.7250136578986361  7.9550846218796361  9.8772492075402862
  8.5349441997890469  8.7205974094987049 14.9209306640852759
  1.8358436675192127  3.1488413561242456 14.7778169781568085
 10.0442598248209070  0.0876632391906629 14.8602552424400915
  8.6532804383195021  0.8530689273620723  4.7848881670786989
  8.5563876068092792  7.1318646526418421  4.8727714571800202
  3.0303037000142337  4.0757239197369843  4.7454276357674487
  1.7224767152083800  4.8088635265834956  9.7879370895742106
  1.7161265601679734 11.1608913047884535  9.8555560272629315
 -3.8302321459497044  8.0786276033788909  9.9015485909776970
 -3.1988489679038548 10.2673244495621638  4.4712180593539790
 -2.6881866414517179 11.1319273170436706  4.5486031740439001
 -5.0766013138009551  9.6648343169285234  5.6889545724128938
 -4.0097831718700290 10.9361143619208310  6.5646409533873129
 -5.0636757574651972 11.4294938442902101  5.0827592361968152
 -4.9227104093974914 11.7189792753993629  9.1010609864929730
  0.9619838221172593  1.4542628086179796  9.0947417689341652
  2.3914322136029149  1.3203753442987054  8.0867295830206078
 -2.8408407399700857  8.2716037325201590  4.8256301564795452
 -1.5500279474678889  9.3591577069350116  5.4243503409901672
 -1.7310757483838448  9.0497756705381303  3.6598281883709780
  7.4072961801263517  9.9871971526188812  7.7821224587381908
  0.2946296796285142  1.0676018560807092  6.6856320907241980
  6.3873884752840473 10.5574185955787563  6.3458814525136207
 -4.7730936666691886 10.6982120413859629  5.8306500372438048
  7.1449538082660649 10.7890155466855155  7.0873299518545823
  0.6695489090820096  0.2865044831989940  7.3595818085073121
  1.5313628148101290  0.7431981107228053  8.4700197762883249
 -2.2701710292999091  9.1823883104372808  4.6120809664837079

TS_B21.xyz
198
#
H        8.83714894       8.87937205      14.99512935
Si       5.53284964       9.34473879      16.44831497
Si       5.49944843       9.29953416      28.40507040
Si       5.47986975       6.68998046      21.41899111
Si       5.50656949       6.84308495      18.32110604
Si       3.36302298       8.05694412      26.49693714
Si       3.33307497       8.09514672      23.40759487
Si       8.61859613       9.24783377      28.37062852
Si       8.65507681       9.32171578      16.40520111
Si       8.64948678       6.88372783      18.35901729
Si       8.60476100       6.87005826      21.46924683
Si       1.87043491      10.81520232      23.35959252
Si       1.80726439      10.80620007      26.46024715
O        7.10531539       9.75036285      16.67263374
O        5.06290662      10.85084154      28.17194354
H        5.27086925       5.21972520      21.52756756
H        9.07815621       5.47521055      21.68700237
O        7.08885853       6.50996743      18.10082336
O        2.28297560       9.25985009      26.64324804
H        2.07627522       7.31337717      23.24507919
H        0.49067995      10.30276548      23.13419217
O        5.10322666       8.13801773      17.43285355
O        4.64221143       8.31126969      27.45767974
O        4.46904837       7.48157332      22.41976465
O        2.66028652      11.77617741      27.43735762
O        9.10298229       8.15144589      17.43691914
O        2.19810723      12.05840449      22.38971314
O        4.63126341      10.62820473      16.83569899
O        7.05333507       9.13169027      27.98132323
O        7.02317438       7.00511491      21.81827595
H        9.49547647       5.71787454      17.98191232
H        4.70318868       5.67943014      17.85462200
H        0.38127717      10.89453294      26.87962568
H        2.72350410       6.79097107      26.95020135
O        2.97447630       9.63954935      23.05836279
H        5.31059096       8.92890561      15.03593950
O        5.19780265       7.17623228      19.88435888
O        3.86400121       7.94268356      24.94883345
H        8.83276118       8.87563770      29.79636483
O        8.86863418       7.31407470      19.91600004
O        2.02933375      11.28630115      24.92211379
H        5.30790006       8.92537629      29.83350860
H        3.48873440      12.01000368      15.01455194
Si       3.38739531      15.94424430      21.44469434
Si       3.40950507      15.98021298      18.33798491
Si       3.93654383      12.01006146      28.39664298
Si       3.93506669      12.03671281      16.43483175
Si       1.83230707      13.26849093      18.35262733
Si       1.75452200      13.29547351      21.42158552
O        5.04145818      13.21125956      16.66718716
H        0.33285266      13.72362696      21.53410901
H        2.40606972      17.03835879      21.68351262
O        2.31562408      14.80726227      18.07493656
O        4.72059693      15.76537666      17.40300155
O        4.70640357      16.10906202      22.37258007
O        2.64374593      12.25345031      17.37597313
O        4.58927022      13.43638460      28.00793224
O        2.73879529      14.52907689      21.82669989
H        2.81078829      17.29626973      17.98210083
H        0.38943755      13.17107710      17.99800260
O        3.88565536      15.98974790      19.89127262
H        3.48871222      12.00772569      29.81670002
O        2.12759962      12.83073350      19.88478892
Si      10.24459693      12.04362283      16.29213701
Si      10.16237070      11.99334580      28.25833439
Si      12.33585193      10.71899437      26.46020391
Si      12.40606523      10.66484014      23.30938560
Si      15.49543370      10.81520232      23.35959252
Si      10.69604593       8.07331562      23.38736667
Si      10.72809677       8.07139121      26.46108915
Si      15.43226318      10.80620007      26.46024715
O        9.08491224      10.78296357      28.09730891
O       11.84807977       9.19959224      26.81740790
H       15.86730810       9.39204020      26.62760417
H       11.59688550       6.89305861      23.27510784
O       13.98741186      10.25512754      23.11323815
O       11.43579980      11.78912557      27.28988542
O        9.45019038       8.21213626      27.45187207
H       16.21647848      11.69793669      27.35854152
O        9.38575212       7.90200079      22.44306617
O       15.82310603      12.05840449      22.38971314
O        9.62937601      10.59034332      16.72443118
O       13.88005803      10.90235152      26.91674599
H       11.32230782       6.72306804      26.67570144
H       16.49741147       9.74823314      23.08621011
O       11.52929287       9.35487651      22.90904233
H       10.64584468      12.04633298      14.85822156
O       12.15953182      11.01421396      24.88898027
O       15.65433255      11.28630115      24.92211379
O       10.18954514       8.22815991      24.93279025
H       10.63639700      12.04202214      29.66902581
H        8.90438031      15.08309501      14.91728686
Si       5.50793172      14.75075222      16.41764638
Si       5.46196857      14.73943673      28.39312351
Si      12.29236915      18.48957554      21.41899111
Al      12.19787291      13.24396430      21.42937742
Si      17.01239410      15.94424430      21.44469434
Si      17.03450386      15.98021298      18.33798491
Si      12.30821477      13.24043539      18.30011479
Si      12.31906889      18.64268003      18.32110604
Si       5.48084214      17.11506803      26.43168944
Si       5.46915886      17.10180659      23.38612972
Si       8.61461242      14.71005493      28.30001890
Si       8.65641247      14.72165674      16.34031003
Si      15.45730586      13.26849093      18.35262733
Si      15.46198617      18.68332291      18.35901729
Si      10.74547261      15.98995569      18.28876527
Si      10.70409782      15.98560547      21.37298796
Si      15.41726040      18.66965334      21.46924683
Si      15.37952079      13.29547351      21.42158552
Si       8.58095233      17.42798042      23.35012644
Si       8.62061955      17.21294691      26.45646967
O        9.09519366      13.16301189      16.59067607
O        7.02976653      14.38677262      28.13496198
O       12.06524401      16.89181898      21.53698336
O       13.85615825      13.75425313      21.54215791
O       15.93427763      17.14627436      21.70706793
O       15.94062287      14.80726227      18.07493656
O       11.83580558      14.79324164      18.13731707
O       13.90135792      18.30956251      18.10082336
O        7.03755337      17.51446726      26.69643993
H        8.75564920      18.90260774      23.24023614
H        4.90878071      18.47681608      23.27456885
H       18.23616647      15.78330780      17.48103921
H       11.94863336      19.83196386      17.50532291
O       11.55678543      12.29724904      17.19222383
O        4.98837628      15.96238924      27.45201333
H       11.36777287      19.21364393      22.33439665
O       11.90675244      11.87706139      22.42617102
H       18.22392958      16.09563268      22.29697596
O        9.06940712      15.90653480      27.30895595
H       16.20055643      12.33874804      17.45804510
O        9.48953491      15.72081265      17.29420675
H       15.87577565      19.84004525      17.51765392
O        9.55772753      16.67736341      22.30944867
O        7.09289514      14.85846617      16.73511415
O        9.43790974      13.38538509      27.86027636
O       13.83567378      18.80470999      21.81827595
O       11.01240116      14.47730052      21.76821315
O       16.36379408      14.52907689      21.82669989
O       16.38083331      17.41706522      17.94943568
O       13.89089189      13.16273613      17.96763816
O       11.44638919      17.37864944      17.81438352
H        4.62921518      18.31229532      26.67355501
H        9.40998953      18.37619583      26.94725232
O        7.03557631      17.12805797      22.98242567
H        5.24035958      15.14035644      15.00564981
O       12.01030205      18.97582736      19.88435888
O       17.51065415      15.98974790      19.89127262
O        5.30353312      16.55161374      24.91306841
H        8.90073407      15.08208470      29.71311792
O       15.75259841      12.83073350      19.88478892
O       15.68113358      19.11366978      19.91600004
O       10.19387523      16.12266314      19.81115784
O        8.92960529      16.96769144      24.87883314
O       11.92921129      12.65478188      19.75731003
C        8.80222719      11.32138423      24.21480248
H        9.36136818      11.10423934      23.29523353
H        9.38849084      12.04104262      24.79962461
H        8.72470960      10.39923345      24.80336139
C        6.30086221      11.03464018      21.77489548
C        6.64510622      10.84225763      23.07798902
C        7.39400038      11.88296135      23.86813496
C        7.59648924      13.18094206      23.13454023
C        7.28257146      13.34040304      21.81913224
C        6.75532335      12.21812118      21.06621654
C        5.49450122      10.08069240      20.95349153
C        6.76247095      12.24017966      19.68127567
C        6.31078955       9.60867569      23.85085782
C        6.60334408      12.16205305      25.17857255
C        8.20170371      14.26726987      23.95754787
C        7.47421615      14.60287524      21.03600636
H        7.04105707      13.13476743      19.13000712
H       11.19273511      11.22700339      19.73183901
H        6.29340793      11.45732364      19.09109587
H        7.69950792      15.45625921      21.66443626
H        6.56212252      14.84915776      20.47175688
H        8.28640188      14.50283547      20.29938916
H        8.69794627      13.88976224      24.85829657
H        7.42465801      14.96524332      24.29727692
H        8.95843212      14.81109984      23.39270792
H        6.50589119      11.25212306      25.78209255
H        5.59601416      12.54082091      24.94968672
H        7.11482884      12.90150842      25.80510166
H        6.25644155       8.72211588      23.22379335
H        5.35096078       9.73470923      24.37068019
H        7.05179084       9.39858855      24.63246515
H        4.70556084      10.61671741      20.40397491
H        6.10582439       9.55904534      20.20045872
H        5.00160694       9.33531755      21.56427347
C        8.87198590      11.23051092      19.81793366
H        8.85269765      11.56807889      18.78966055
H        8.37793727      10.30621078      20.09609712
H        9.17356457      11.91776907      20.60237750
O       10.58364055      10.40549788      19.71937199
H       10.61522472      10.05484747      18.80496713
H        5.23645023      15.13939018      29.80956247
H       16.13526460      19.61836973      22.36452766

ZOH_MeOH.xyz
165
#
H        1.84176329      -2.98565057       0.13306571
Si      -1.49456489      -2.57386545       1.56869877
Si      -1.51261565      -2.59305764      13.51210736
Si      -1.52929111      -5.05530466       6.54036421
Si      -1.47718639      -5.05162554       3.45208714
Si      -3.61082162      -3.82368412      11.57061137
Si      -3.53082128      -3.75617224       8.50542207
Si       1.60621810      -2.64061450      13.50371417
Si       1.63859837      -2.58078898       1.55149164
Si       1.67877847      -5.02074198       3.48075880
Si       1.63355559      -5.08446182       6.57108249
Si      -5.19445042      -1.10363729       8.49881525
Si      -5.20408520      -1.09967338      11.57131910
O        0.07620107      -2.19603410       1.81100293
O       -1.92809488      -1.04462567      13.21919176
H       -2.01527157      -6.44211591       6.78056943
H        2.10941248      -6.47518800       6.80890998
O        0.10784241      -5.37659482       3.27220044
O       -4.72682664      -2.64879554      11.71875725
H       -4.58239348      -4.78792365       8.28907532
H       -6.57353700      -1.63985856       8.33235823
O       -1.92685879      -3.83298310       2.48560458
O       -2.38920137      -3.60460356      12.60801192
O       -2.26995880      -3.99112129       7.51485127
O       -4.36050476      -0.13987272      12.56381430
O        2.10879493      -3.77601970       2.53619740
O       -4.89410408       0.12092597       7.49604144
O       -2.39842963      -1.29883051       1.99173436
O        0.04374530      -2.78791228      13.12115696
O        0.05364234      -4.99802634       6.87059694
H        2.49525546      -6.20200881       3.08693780
H       -2.23165259      -6.27061323       3.04963124
H       -6.63423920      -1.01477355      11.97699451
H       -4.25405967      -5.12127847      11.91646497
O       -4.14306578      -2.29467508       8.17584442
H       -1.72927992      -2.92940544       0.14194681
O       -1.79308883      -4.61797538       4.98939818
O       -3.01304589      -3.83294525      10.05324389
H        1.83838120      -2.98975035      14.93246378
O        1.96052007      -4.61539901       5.03877312
O       -5.00265206      -0.58594850      10.03872227
H       -1.73064256      -2.93078033      14.94581885
H       -3.46514702       0.08245824       0.11364746
Si      -3.56089258       4.01900093       6.55327900
Si      -3.59976949       4.06188981       3.44042845
Si      -3.05531618       0.10304223      13.48533578
Si      -3.05280115       0.11533187       1.54403594
Si      -5.14694109       1.35102536       3.46752357
Si      -5.16674838       1.37774303       6.50196812
O       -1.93910382       1.28199951       1.79099849
H       -6.57389996       1.86408853       6.52462898
H       -4.56154075       5.09233719       6.80581314
O       -4.71929681       2.90317562       3.19526837
O       -2.30794586       3.83461741       2.48953552
O       -2.24768675       4.25990709       7.46750175
O       -4.38130654       0.36874758       2.43032499
O       -2.43298591       1.54224617      13.09041103
O       -4.15923923       2.57684862       6.95513708
H       -4.19459709       5.37972325       3.08459683
H       -6.60709027       1.22729431       3.20337209
O       -3.10690387       4.05813406       4.98921937
H       -3.46536720       0.08141954      14.91659802
O       -4.76417449       0.89678992       4.97924700
Si       3.20228998       0.12402246       1.46318023
Si       3.14877241       0.09429167      13.41668265
Si       5.30706209      -1.20007580      11.62861251
Si       5.35765278      -1.21761606       8.48488145
Si       8.43054958      -1.10363729       8.49881525
Si       3.66035911      -3.79001377       8.50973128
Si       3.71384457      -3.81935374      11.60193418
Si       8.42091480      -1.09967338      11.57131910
O        2.06507875      -1.10446417      13.21139298
O        4.84819112      -2.72056019      12.00569495
H        8.85751448      -2.51682185      11.70619662
H        4.59891084      -4.94061396       8.39855188
O        6.91523380      -1.69282768       8.31591524
O        4.44739273      -0.12192613      12.48026372
O        2.43183655      -3.68392188      12.58184516
H        9.19724296      -0.21639036      12.48469016
O        2.35859026      -4.02493088       7.57179383
O        8.73089592       0.12092597       7.49604144
O        2.55335637      -1.29020782       1.90914010
O        6.86495811      -1.00730538      12.01267952
H        4.28660091      -5.18185966      11.78262396
H        9.39619929      -2.19755217       8.20218100
O        4.39538134      -2.44619217       7.93357495
H        3.60144411       0.12408065       0.02867788
O        5.03976612      -0.93846014      10.05362424
O        8.62234794      -0.58594850      10.03872227
O        3.21611261      -3.58570714      10.06148553
H        3.59456163       0.12153257      14.83712304
H        1.87534664       3.17472885       0.05396015
Si      -1.48423216       2.82581961       1.53016636
Si      -1.53229025       2.82387099      13.48997806
Si       5.28320889       6.74429146       6.54036421
Al       5.30647721       1.38802981       6.58907574
Si      10.06410742       4.01900093       6.55327900
Si      10.02523051       4.06188981       3.44042845
Si       5.29918670       1.28516898       3.43222759
Si       5.33531361       6.74797059       3.45208714
Si      -1.52271086       5.23031999      11.54309743
Si      -1.52060159       5.26459265       8.49853299
Si       1.60628758       2.80714850      13.43431237
Si       1.65309262       2.82989875       1.48532885
Si       8.47805891       1.35102536       3.46752357
Si       8.49127847       6.77885415       3.48075880
Si       3.73789670       4.06938979       3.45050417
Si       3.61967486       4.09306581       6.50776264
Si       8.44605559       6.71513431       6.57108249
Si       8.45825162       1.37774303       6.50196812
Si       1.60114567       5.38953081       8.45852449
Si       1.59819040       5.28508071      11.55048851
O        2.10380125       1.28572613       1.76920808
O        0.03126181       2.45365039      13.23305217
O        4.75515814       5.23742693       6.80136348
O        6.94585965       1.90046215       6.52632378
O        8.96528817       5.19763951       6.83058863
O        8.90570319       2.90317562       3.19526837
O        4.79715226       2.82370418       3.38560002
O        6.92034241       6.42300131       3.27220044
O        0.02882582       5.65464277      11.81170966
H        2.08761404       6.78611524       8.28525751
H       -2.08436493       6.63908872       8.39827106
H       11.21253341       3.85300590       2.56647174
H        4.92176585       7.86871282       2.56324740
O        4.54373428       0.35754510       2.34484480
O       -1.99047186       4.06560415      12.56222937
H        4.60325033       7.72124861       7.43497703
O        4.98510780       0.04666714       7.60569634
H       11.27251591       4.24068214       7.39454433
O        2.04999175       4.04076234      12.48627168
H        9.18145321       0.44859927       2.51464132
O        2.52630403       3.83802120       2.39850005
H        8.88636817       7.92247770       2.61291648
O        2.32606845       4.37726104       7.44286810
O        0.09065752       2.97448440       1.88319770
O        2.46746541       1.50322963      13.01002229
O        6.86614234       6.80156979       6.87059694
O        4.18230585       2.64522783       6.82281780
O        9.46576077       2.57684862       6.95513708
O        9.37782140       5.49621695       3.05314206
O        6.88541426       1.21606683       3.17940271
O        4.51519341       5.42290601       3.01460934
H       -2.40464553       6.40687186      11.77769906
H        2.43100325       6.46431776      11.91510304
O        0.03085962       5.37023171       8.09369987
H       -1.74076074       3.20103740       0.11223629
O        5.01941117       7.18162075       4.98939818
O        4.93510538       0.64890792       4.92802244
O       10.51809613       4.05813406       4.98921937
O       -1.70032554       4.69370389      10.01448942
H        1.87097836       3.17226401      14.85337912
O        8.86082551       0.89678992       4.97924700
O        8.77302007       7.18419712       5.03877312
O        3.12883712       4.22122795       4.94404393
O        1.83762418       4.88462207       9.99203194
H        4.32986475      -0.29223852       5.04963993
C        2.17796462      -0.99988988       5.41348281
H        1.58807470      -1.91233683       5.56322723
H        2.01955592      -0.29665672       6.24464583
H        1.89474097      -0.53424453       4.46290833
O        3.58236414      -1.35775707       5.30305002
H        3.87081319      -1.76610919       6.15700865
H       -1.74481093       3.20080564      14.91471531
H        9.10927125       7.68432590       7.48646965

ZO-_buteneH+.POSCAR
Si Al  O  H  C 
 1.0000000000000000
    13.6250000000000000    0.0000000000000000    0.0000000000000000
    -6.8124999999999973   11.7995961265629763    0.0000000000000000
     0.0000000000000009    0.0000000000000016   15.0670000000000019
  35   1  72   9   4
Cartesian
 -1.4286634617292968  2.6506925089986786  1.4271010970214473
  5.3830897527554304  9.0726746181490014  1.4781257455029344
 -3.5423530099536098 11.7574925807171429  1.3986424875046484
 -3.6061836600771136 11.6961423721346485 13.3187456869109031
  5.3770556360418880  9.0090871677450224 13.4256772469622643
 -1.4535438283072435  2.6250498296529239 13.3810239856962951
  5.3686283289803187  6.5524024143872976  6.4615410088798555
 10.1553335198142172  3.8346802097998354  6.4417894180020712
 10.0975625912486286  3.8949706356625335  3.3444605749911127
  5.3554728503227258  1.1955936574321273  3.3008726103395851
  5.3918633216334948  6.6013003466862266  3.3785395129434836
 -1.4365282689541083 10.4596897082048095 11.4846573755595553
 -1.4389920854669067  5.0424275850447868 11.4413868525789599
  3.2752957691082769  7.7899387458930249 11.4766587613996389
  3.3439512929422701  7.8599474988446953  8.4130605914241130
 -1.4701107374824574  5.0562667936263557  8.4043029221866927
 -1.4108795748171079 10.4332057090611503  8.3693621892100047
 -5.1292060703809268  8.9915811327921684 13.4147760194161947
  1.6873246181148027  2.6221645098693260 13.3352824397577177
  3.8356708625565838 11.7166671021960749 13.3848062238661587
  3.8174850673223482 11.7581143059237743  1.4518257625564173
  1.7129627794234175  2.6733343452133962  1.3830333097642926
 -5.1168477631955325  9.0879426500098113  1.4869976626630035
  8.5175363157068702  1.1876908596062261  3.3688854596700351
  8.5117804158994446  6.5940979582085095  3.3792829934783497
  3.8178563326009569  3.8870260722404537  3.2979124817712324
  3.7033905754346468  3.8597973342933831  6.4235977767347716
  8.5087654867807867  6.5392773650412463  6.4841893496394514
  8.5078363369058714  1.1919510194511564  6.4241742306516576
  1.6646729787264476  5.1939005476683535  8.3422406024579043
  1.6993476072871376 10.5262985041444352  8.3906216678071157
 -3.1160013386444985  7.7966767476727004  8.4455851198285146
 -3.0402361985621624  7.7818202723972387 11.4999857277523319
  1.6836144075350852 10.5001270182180519 11.4753431678237714
  1.6897642129359336  5.0753085480579170 11.4153674546356889
  5.3351775836210349  1.1840431635321353  6.4234516640754684
 11.7571025141815273  1.1096209188163479  1.7270934590565743
  6.9442455511522434  9.4856825224118140  1.7240017080141283
  2.1709622061538267  1.1352399827441284  1.6851072346139386
 -4.7008510019938390 10.5189896585695504 13.0375961089771213
  4.9607916111586716 10.5594673964970767 13.1387694182685539
  0.1134534979707326  2.2586376898643103 13.1368245644098565
  4.8025914412872366  5.0457883307571132  6.6409978310213091
  6.9916637120236924  1.6691828981299672  6.5547412717429205
  9.0963289236279472  5.0454494777111600  6.7236914907162388
  8.9802741750909458  2.7383757926666230  3.1201355855080508
  4.9309294331599416  2.7524772635827595  2.9752378454740738
  6.9526752313658022  6.1923173286230453  3.1355044553114624
 -1.9082046734467459  8.9212825862873046 11.7630064084674739
  0.1227126694994697  5.4542474507416028 11.6656721318338921
  2.1450549771690066  8.9463867267250397 11.6526563887528649
  2.2080488519923862  6.7163208511624646  8.1940043343357658
 -2.1350147456762114  6.5236122961876521  8.2792793834166005
  0.1640581904963333 10.0127567583511627  8.1967212603603610
 11.3737378038927215  3.6791315661477415  2.3665241676844473
  4.9657821163176461  7.8321845136171131  2.4218710132072649
  4.6354035876409840  0.2191292382691104  2.2048420566067222
 -2.2840391158486071 11.4821837836690932 12.4153753108785647
  4.4933893348661673  7.9998263741204099 12.5225182613724773
 -1.8967146027591355  3.8819332552406767 12.4683576780536427
  4.6129514821776132  7.6012244731587071  7.4389333767454557
 -1.8739768901627021 11.6025463464663350  7.3988718356738508
 -2.1474060354739688  4.0188445403082840  7.3661673990102647
 -4.2628784587875748  7.9277051553731930 12.5539576956081973
  2.1301986196192826  3.8421369624161965 12.3690215855534831
  2.5271518496700294 11.4566678699457540 12.4737430325377137
  9.3120467066713939  0.2103345944133488  2.3432102960075900
  2.5305015707661909  3.7086104242006046  2.3183289620782754
  8.9317569826636536  7.8505379709754513  2.4430377281449913
  2.3474567492939897  4.2101021540571439  7.2598621370545677
 -4.3962164055096435  7.6335543258311622  7.4523265411252169
  2.0735058905229757 11.7473379323895735  7.4075209720574575
  0.1458655896743538  2.8023719227807451  1.7761791540624372
  4.4601445087757821 10.3355280924229067  1.8843357651629342
 -4.2054598150195206 10.3613639964213711  1.9150825469588835
  2.5558851743562707  1.3230194492415386 12.9168178611597781
  6.9343866038642936  8.8001884132066746 13.0342105369629611
 11.2807107966805997  1.3442451308349124 12.9533115410050605
  6.9380737357840507  6.5540994763795153  6.8552032949430242
  4.2319891514181140  2.4449177254817784  6.9422996052309616
  9.5164955003108016  2.4117234213542482  6.8296659247287650
  9.4465732370389084  5.3361903490582501  2.9843844820342915
  6.9495099567275238  1.0665198073326621  3.0295963634012364
  4.4530772268570979  5.3452670728994391  3.0029928638704049
  0.1229744106871626 10.6057604087921344 11.8911453982756274
 -2.3668302369564702  6.3318742191525432 11.7209349570170982
  2.5991220116467670  6.3552677006794518 11.7993368611494311
  2.7096960374340253  9.2999625667933028  8.0471485125326243
  0.0862848231842723  5.1906937350850910  8.0149361889166624
 -2.3199136921670127  9.1253949686965896  8.0081343144653410
 -1.7107786669748504  3.0222904856982424 14.9371620173979061
  5.1424802400594860  8.6464822653368820 14.9946711125782173
 -3.1886371331575694 11.6771541134705092 14.8857082804935725
  5.1741673276126106  7.0627023920639678  4.9254410440718219
  4.9070818151504518  0.7736516422956075  4.7753760205339750
 10.6327531878073742  3.8798906355597134  4.8829634772442070
 -1.6837384609118291 10.8491318691537000  9.9308397692399399
 -1.6478072396348675  4.4879628968729754  9.9214770595237720
  3.8706543343396476  7.8250227486107873  9.9583790066744253
 -4.8713927304519471  8.6922779165057751 14.9963870686951832
  1.9672398041284931  3.0425551100682422 14.8850777867783552
  3.3926480078191861 11.7407931241206427 14.9489606673674835
  8.8713458569486541  0.7263134299333639  4.8875526075774935
  8.7421670166673771  7.0209731947017984  4.9400996634709147
  3.2793317856634672  3.7967512837205897  4.8359107141112592
  1.9304932046990890  4.6425713348281583  9.8584635639949241
  1.9222799232677326 10.9962331830352262  9.9432855110400276
 -3.6426658057132246  7.9105196807617011  9.9857605661661211
 -4.9561000534605899  9.8847828181543651  6.2883963792370476
  2.6373942083976356  1.2834901061334516  7.4547707196034851
  1.9711682477559527  1.6178303327551740  4.6985559199765383
  0.6581469476814988  0.5513264370080231  4.2252921320545553
  0.4044807358589694  1.8453109814943509  5.4956517619199685
 -4.8523893973077827 11.6102942208147191  8.1934860270444752
 -3.4947125314658689 10.7619928402765694  6.0291977261972436
 -4.6058596600864465 10.5121182956499855  4.6152470398167491
  0.9034149606403507  1.2606603881287064  7.7919517657573296
  1.6399036943808951  0.1761210845355756  6.0966702936799937
  1.7263342200425051  0.6058153366956723  7.4772194136255736
  1.0772481009528390  1.0785196747863568  5.0936909107068118
 -4.5552632122217647 10.7231354141051067  5.6876768880753845

TS_B1.xyz
165
#
H       15.46313584      20.66560971      30.28235419
Si      12.12960310      21.03153285      31.69552832
Si      12.12200786      20.98823262      43.65120626
Si      12.12282522      18.57374541      36.69015310
Si      12.13080490      18.58073608      33.61386504
Si       9.99632142      19.76080320      41.72266629
Si      10.08147087      19.84582917      38.64653921
Si      15.24148689      20.93479329      43.63617645
Si      15.25147055      21.05004846      31.70521232
Si      15.26237457      18.56022035      33.59947695
Si      15.26415498      18.52258959      36.70920937
Si       8.44118526      22.51588021      38.63326501
Si       8.40646908      22.48308248      41.72555960
O       13.68773052      21.44212201      31.93376630
O       11.70042086      22.53984910      43.38379354
H       11.61408542      17.18645633      36.87381974
H       15.75235761      17.13735058      36.95393712
O       13.69218211      18.17434992      33.38220537
O        8.86744122      20.92361923      41.87695922
H        9.02386026      18.82813507      38.39578212
H        7.05750786      22.01050324      38.41612084
O       11.70020898      19.79248699      32.63567465
O       11.23030618      19.98923302      42.74094576
O       11.35802033      19.59774767      37.68536053
O        9.27453145      23.43691274      42.70228027
O       15.67875111      19.81581355      32.66074395
O        8.81792525      23.74165191      37.66299829
O       11.20226444      22.29478711      32.08145562
O       13.67792739      20.79787897      43.24058411
O       13.69002939      18.57851583      37.07103612
H       16.09890109      17.39449666      33.20144145
H       11.26170025      17.41638605      33.28818615
H        6.98207669      22.58376312      42.14756711
H        9.37555035      18.45219479      42.06807606
O        9.48561498      21.30958205      38.33401584
H       11.91403248      20.63309280      30.27711532
O       11.89652969      19.06125358      35.15421573
O       10.57269926      19.72921355      40.20030386
H       15.46332632      20.65416575      45.08156776
O       15.52492558      18.95586928      35.15947657
O        8.59658487      22.99199359      40.19416323
H       11.91269875      20.62819447      45.08078061
H       10.15033864      23.72364105      30.24934011
Si      10.06998896      27.62565708      36.67384285
Si      10.02665825      27.66968037      33.57291996
Si      10.57704138      23.69803508      43.62542573
Si      10.56479420      23.72539650      31.67949539
Si       8.45426145      24.94744506      33.60443387
Si       8.43903168      24.97313998      36.66287560
O       11.69351465      24.87602601      31.92909775
H        9.08091769      28.70390408      36.94996245
O        8.92365034      26.49578631      33.36419238
O       11.31614570      27.43850791      32.61370256
O       11.38383784      27.82123790      37.60668499
O        9.26251512      23.96784276      32.59349125
O       11.22734647      25.12046815      43.19779291
O        9.45327505      26.18973132      37.04847560
H        9.41453953      28.97486250      33.20018559
H        7.01006178      24.83205854      33.26078599
O       10.54066585      27.70327982      35.11631270
H       10.14951305      23.72136749      45.05153784
O        8.77344622      24.48381327      35.12948970
H        7.02709988      25.42497548      36.80220931
Si      16.85918636      23.71510116      31.58972229
Si      16.77455022      23.65529996      43.56085891
Si      18.93000037      22.46428693      41.71908729
Si      18.98301487      22.40089144      38.57988253
Si      22.06618405      22.51588021      38.63326501
Si      17.27438389      19.77959357      38.67042559
Si      17.32979847      19.77175164      41.73773715
Si      22.03146787      22.48308248      41.72555960
O       15.72831245      22.45170649      43.25573273
O       18.38661521      20.97393113      42.06429653
H       22.45173936      21.06130906      41.86359168
H       18.20473016      18.62398562      38.54335594
O       20.55178060      21.96275661      38.39560566
O       18.05324815      23.59504258      42.53515267
O       16.08264428      19.85124616      42.77093501
H       22.83041529      23.36096896      42.62451396
O       16.00261874      19.58253294      37.68993207
O       22.44292404      23.74165191      37.66299829
O       16.16657623      22.33227934      32.07709863
O       20.47486286      22.59310833      42.18673801
H       18.03551853      18.47682711      41.94328590
H       23.02412597      21.40947396      38.35879626
O       18.06862352      21.10730181      38.24039114
H       17.26173292      23.59783197      30.16097290
O       18.75097956      22.82913992      40.15599938
O       22.22158366      22.99199359      40.19416323
O       16.75904182      19.89389856      40.21873715
H       17.26074234      23.59153838      44.96680069
H       15.47821721      26.89436711      30.18394447
Si      12.13633917      26.41920620      31.66415657
Si      12.07577978      26.43144014      43.61735930
Si      18.93532462      30.37334049      36.69015310
Si      23.69498775      27.62565708      36.67384285
Si      23.65165704      27.66968037      33.57291996
Si      18.92664941      24.98299040      33.50515779
Si      18.94330429      30.38033115      33.61386504
Si      12.11224085      28.81129207      41.68694026
Si      12.08622973      28.83513810      38.64126870
Si      15.22927350      26.42841487      43.58468065
Si      15.28086157      26.46453027      31.59582678
Si      22.07926024      24.94744506      33.60443387
Si      22.07487396      30.35981543      33.59947695
Si      17.40361550      27.63752992      33.52757949
Si      17.29933815      27.66258883      36.66423929
Si      22.07665437      30.32218467      36.70920937
Si      22.06403047      24.97313998      36.66287560
Si      15.22527987      29.00163054      38.55199445
Si      15.26762191      28.84013538      41.65219216
O       15.76855356      24.91953335      31.74567002
O       13.65735146      26.13656621      43.32829894
O       18.37996350      28.85891914      36.89065110
O       22.61022163      28.80822688      36.97667764
O       22.54864913      26.49578631      33.36419238
O       18.52535073      26.53646994      33.13231015
O       20.50468151      29.97394500      33.38220537
O       13.69860136      29.11362302      41.95071338
H       15.69337628      30.40541252      38.38645740
H       11.52023155      30.20869290      38.54070090
H       24.83418929      27.45768227      32.69326384
H       18.54648424      31.49703254      32.71240374
O       18.19286912      23.98691335      32.43880804
O       11.57915886      27.67680476      42.70937060
H       18.23230418      31.31461915      37.60496311
H       24.90024293      27.80507253      37.52958268
O       15.79638673      27.54076569      42.51198425
H       22.82067342      24.04885333      32.67709359
O       16.09517477      27.45897308      32.57582710
H       22.45709269      31.51240494      32.73775374
O       15.95069378      28.00433219      37.50838130
O       13.71510663      26.56286403      31.98759946
O       16.06796921      25.08249732      43.24533729
O       20.50252878      30.37811091      37.07103612
O       23.07827384      26.18973132      37.04847560
O       22.98448885      29.09224101      33.16666459
O       20.51786161      24.82269475      33.23289845
O       18.00076029      29.11759354      33.26066628
H       11.34632207      30.06292493      41.93973310
H       16.06290017      30.02930071      42.06515575
O       13.65047241      28.93138350      38.26021698
H       11.87206664      26.78141248      30.24426669
O       18.70902909      30.86084866      35.15421573
O       24.16566465      27.70327982      35.11631270
O       11.90552203      28.27622525      40.16488958
H       15.47648897      26.89695182      44.97625467
O       22.39844502      24.48381327      35.12948970
O       22.33742498      30.75546436      35.15947657
O       16.93983778      27.49688384      35.08980190
O       15.54188973      28.48195171      40.08163270
Al      18.90067123      24.94473534      36.63629649
C       18.03013370      26.27695926      39.31197382
H       18.16538941      25.34299245      41.64542254
H       17.06759747      26.76998882      39.38037515
H       18.07333611      25.19298180      39.27461234
H       18.94354198      26.85962054      39.26624235
H       17.39580220      26.70771920      41.68971604
O       18.19184889      26.27004605      41.30403630
O       20.54966151      25.45775663      36.81231812
O       18.53747414      23.62304398      37.67934810
O       17.90363377      26.28778767      37.29666963
O       18.47799692      24.63205043      34.99404524
H       11.86560811      26.78447765      45.04855216
H       22.75459916      31.29526298      37.60955936

ZOH_isobutene.POSCAR
Si Al  O  H  C 
 1.0000000000000000
    13.6250000000000000    0.0000000000000000    0.0000000000000000
    -6.8124999999999973   11.7995961265629763    0.0000000000000000
     0.0000000000000009    0.0000000000000016   15.0670000000000019
  35   1  72   9   4
Cartesian
 -1.4047431076816774  2.6599584742280364  1.4644092381249221
  5.4100715811970455  9.0853698257424345  1.4960731116433372
 -3.5134915851673543 11.7614309806252297  1.3752283667697769
 -3.5571855101007022 11.7254876652130466 13.3484673780902146
  5.4006626203656021  9.0512431189875571 13.4313267710670488
 -1.4385098257999955  2.6616698542612371 13.4223530585623045
  5.3786244483374750  6.6240291050605302  6.4622003700658972
 10.1515455196846869  3.8621047228512868  6.4896336992152497
 10.0884461476096892  3.8951552439734751  3.3671622357156763
  5.3817821416097535  1.1730086136868334  3.3335687279440314
  5.4110699299642926  6.6173127078618590  3.3949349301165279
 -1.4043689895576592 10.4427318900632979 11.5449738918659079
 -1.4228477672809843  5.0600915505964528 11.4628529000925781
  3.2972641178777584  7.8058604785540702 11.5071445870349223
  3.3876463458220205  7.8893325272381905  8.4417777529403608
 -1.4348773938173260  5.0924109505754718  8.4275005519900947
 -1.3453933422700282 10.3999662241294661  8.4058670724997153
 -5.1122565657023706  8.9902275445245330 13.4374278930924511
  1.6992560422270198  2.6486983910138946 13.3615068949208933
  3.8503726318523879 11.7416257243629278 13.4081474131357226
  3.8351546780514245 11.7545019670076449  1.4696434099859639
  1.7344946821695739  2.6773520082851023  1.4003457182827157
 -5.0991645523870650  9.0621843454792685  1.4846372817681464
  8.5759744115515719  1.1746374543658216  3.4197919074894338
  8.5626958354546208  6.6074039874148793  3.4125523782618203
  3.8348449720924749  3.9073662525289294  3.3627566002564464
  3.7311913279437277  3.9291760292695517  6.4604651646164246
  8.5443543862170621  6.5614558284032851  6.5033237237414907
  8.5749605231366139  1.2039363433744610  6.4258369827946469
  1.6940204785375996  5.2440651709286232  8.3692967766519946
  1.7139240423551112 10.5325297795633439  8.4358806330317471
 -3.0785136317577910  7.8383624196013173  8.4572174922002326
 -3.0140282087350632  7.8068825085898927 11.5270668737694137
  1.6956730986596820 10.5318533639073202 11.5097787612319262
  1.7013752300334062  5.1173321551718542 11.4625648877346968
  5.4111072437865451  1.2465736623962427  6.5765952186629404
 11.7639633786341804  1.1168732147691933  1.7281627343821706
  6.9739627414627554  9.4837259647002909  1.7510648718489528
  2.1978082137180950  1.1290255646012670  1.6450476440087487
 -4.6422875364727769 10.5261623281148822 13.1579946409215403
  4.9785641996177086 10.5972507620630712 13.1336844937566521
  0.1250414509777875  2.2862229252650845 13.1692390273434157
  4.8155323079099634  5.1250212382261893  6.6905685746615919
  7.0523227053504893  1.7016666886675891  6.3787745477083719
  9.0655395420102636  5.0439476792440221  6.7854738145383804
  8.9639291675009947  2.7339797123771761  3.1301032456503926
  4.9554780280253556  2.7230864106156960  3.1705205766949716
  6.9873305092896043  6.2469168275957783  3.2200014969893744
 -1.8827561744325214  8.9215885165433324 11.8927529239934220
  0.1317124235185127  5.4812099064552502 11.7198431600655102
  2.1865379715365032  8.9854687663669512 11.6492463868618437
  2.2428803393971792  6.7636229564287484  8.1710488568611428
 -2.0839484191035873  6.5697476506724737  8.3373011634900305
  0.2148416923666080  9.9267816713835284  8.2269019148280051
 11.3871293856076328  3.6606453502066381  2.4240571866807255
  4.9841270405434530  7.8161162302453624  2.3984874586857163
  4.6202634996820935  0.2048345080590201  2.2924440634803398
 -2.2734691482248137 11.5177210211128145 12.3945145102664540
  4.5180654492613757  8.0285090275573747 12.5455525877011311
 -1.8881540635987042  3.9059746491759944 12.4960164854540672
  4.6598225160087363  7.6764302645827778  7.4618821960197570
 -1.7075259280139687 11.6643674848917769  7.5192922690467192
 -2.1371341634295371  4.0822463665447808  7.3797603524426716
 -4.2691279762997532  7.9390398222854932 12.5440139204757379
  2.1458654927449308  3.8589222148435072 12.3852605085126601
  2.5438458374088140 11.4986190723045834 12.4917684110758316
  9.3074993173747149  0.2113474558576691  2.3418760766295668
  2.6003655431494765  3.6707234263808148  2.3389998926090567
  8.9788049373255188  7.8640357560968948  2.4734553271065058
  2.3943674110000832  4.2263085551658568  7.3336059128747442
 -4.3705339840306205  7.6228629414508458  7.5026763380280901
  2.0207922744613693 11.7640229981336439  7.4399758287123863
  0.1734329411525014  2.8039660998912064  1.8143338792839325
  4.4831062314554808 10.3412928926142893  1.9257386519586261
 -4.1590824799619428 10.3445089562349430  1.8181262132237876
  2.5640609362058560  1.3378040366345909 12.9699385511781387
  6.9544919816684247  8.8563137299875674 13.0272479396579453
 11.2835732348957478  1.3832582819975421 13.0186040194178734
  6.9596637650328823  6.6293156839327958  6.7846930604685811
  4.3422315190159280  2.5331643043299792  6.9060480864847156
  9.5470912465668683  2.4225835329225127  6.8999488250893046
  9.4410712176272131  5.3241155859531775  2.9588868957697603
  6.9682242267172887  0.9960436081407164  3.2186128753022780
  4.5386559707017851  5.3136899401697208  2.9919488172940008
  0.1467388799348068 10.6101484540613082 11.9763749475220180
 -2.3694245619693972  6.3410287950495379 11.7192955629340414
  2.5996862648401056  6.3946128273878848 11.8855923218929842
  2.7866583842907646  9.3571115298563896  8.1281824309187538
  0.1188698656041164  5.2300784936568290  8.0292508521827273
 -2.3001652737717460  9.1599229765313659  7.9501286479657205
 -1.6771348475720034  3.0699361846811688 14.9807672792767956
  5.1734037301864957  8.6997527392483658 15.0028139381059447
 -3.0400730894133337 11.7488099835977504 14.8954794783816400
  5.1080824877798303  7.0921627739174466  4.9214989853114171
  4.8902073736812266  0.6467194624949246  4.8638046899350122
 10.5790867895264764  3.8958948791457697  4.9161240211947739
 -1.6214583261700262 10.7503149889865597  9.9753372923089021
 -1.6013730964123458  4.5030384516312774  9.9404851384154522
  3.8939863847342191  7.7851786026950016  9.9906746635025847
 -4.8947802704199379  8.6035006923313606 15.0066489359470285
  1.9752004623243711  3.0859997287357626 14.9103496346709523
  3.4014545348262852 11.7157050676399184 14.9715376198805910
  9.0299820951471492  0.7276215912223924  4.9140019177252867
  8.8764806478073250  6.9947189731616763  4.9632852596487451
  3.2698755048074881  3.9074870378219231  4.8807528719815174
  1.9540403154358632  4.7367174956472624  9.8995442851364857
  1.8813928773317952 11.0528172072346624  9.9780890344506155
 -3.5637104580962657  8.0107329513104304 10.0053441375134593
  4.0019321802731200  0.1450760909419072  4.9343854215538485
  1.8085310410803752  1.4040753268799786  7.4027753352723478
  1.0432543450952094  1.8910154045329346  4.9453721702287954
  0.8601858545299226  0.5085762330042310  3.8214871905661121
 -0.2430862028190967  0.7181860101620133  5.2082845395394717
 -4.4528563930317659 11.5561389090330362  7.8111563885955233
 -3.7131272722458299 10.2093329630415788  5.9520085468772752
 -4.3420521861160521 10.5427394366044158  4.2259950246103379
  0.6190809388786920  0.1119735632678042  7.5966546577066696
  1.7040096904999971  0.0104622158723406  5.7609461789250735
  1.6338917301052753  0.3315785968903082  7.2238555809265179
  0.8028066367789198  0.8168496347206106  4.8725044449470944
 -4.3039987082551718 10.8341459344968598  5.2777941039771585

TS_B18.POSCAR
Si Al  O  H  C 
 1.0000000000000000
    13.6250000000000000    0.0000000000000000    0.0000000000000000
    -6.8124999999999973   11.7995961265629763    0.0000000000000000
     0.0000000000000009    0.0000000000000016   15.0670000000000019
  35   1  73  11   7
Cartesian
 -1.4438141528048745  2.8646130084027663  1.6360949906810074
  5.3594397970805545  9.2757229190698069  1.6877225098569917
  3.2462013017269520  0.1680195673088699  1.5859942114179495
  3.1782007096144591  0.1065203661288419 13.5230688683045415
  5.3393421871723765  9.2297190996082019 13.6260222087555718
 -1.4953216804604814  2.8417561288902973 13.5895458484527119
  5.3245740579362346  6.7743120733979820  6.6626119150265666
 10.1193598258241035  4.0293486324219980  6.6574407674690246
 10.0786231199125744  4.1015030632355032  3.5620576798344756
  5.3366291960288548  1.3603629875187102  3.5459497162899960
  5.3767527800737351  6.7948701490846002  3.5762597301383301
 -1.4710088831890795 10.6287773761098894 11.7242749573023683
 -1.4824485541377399  5.2494387779349632 11.6553701064214827
  3.2410663046119765  7.9935064242435390 11.6831011734359400
  3.3229143927739084  8.0670668838869712  8.6219030685536602
 -1.4962003827725558  5.2756160829408874  8.6212935289660493
 -1.4306290879447057 10.6196816496501292  8.5861822437515407
 -5.1696296489093401  9.1846322063372021 13.6189678102582032
  1.6354555804391206  2.8229786619477473 13.5254879167082098
 10.6048892847930318  0.1214830837592443 13.5992407423814363
 10.6077465024106825  0.1580293683400654  1.6633559272471568
  1.6862520741250258  2.8706878888795044  1.5817098134479115
 -5.1376946345701624  9.2715721209128805  1.6803879569549207
  8.4895831870136167  1.4006131615780784  3.5735381861982658
  8.4951102777341454  6.7986451226137810  3.5907089296797419
  3.7580164475970452  4.0963356832489364  3.5478995536450948
  3.6291622295667336  4.0836975738323966  6.6094062711819141
  8.4616245551711060  6.7203361398470340  6.7027501420962841
  8.4722763886913057  1.3956335464777665  6.6274672478894265
  1.6278470848204871  5.4165955564563077  8.5534298207998898
  1.6617722230307292 10.7334018091241230  8.6090830568244439
 -3.1421833607547334  8.0224078685767441  8.6409170227985896
 -3.0751698429536662  7.9986566199098492 11.7102820945468302
  1.6449544416661652 10.7180918325083585 11.6787383810035070
  1.6328967262910314  5.3041941672977098 11.6504354824510745
  5.3074391502266876  1.3836241270848182  6.6456046072403154
 11.7353771529698623  1.3177328893649984  1.9018393223294345
  6.9248257982865029  9.6774283345280825  1.9422314162453662
  2.1246205402225566  1.3239879393587559  1.8646594262883314
 -4.7229392818243028 10.7149514102302739 13.2835939089087489
  4.9258705078167910 10.7784951257851542 13.3260162416897465
  0.0620972952985718  2.4644361825599437 13.3050884063352122
  4.7100964333644759  5.2962092505672480  6.8409415181617170
  6.9657874619339966  1.8963363865879423  6.7469804406154044
  9.0373878499189964  5.2220096407755268  6.9339984571203930
  8.9588656215122615  2.9495878598367997  3.3313764995390085
  4.8641750796942382  2.9204610354797578  3.3772312445080588
  6.9388187132455794  6.4001463157748244  3.3222868927781408
 -1.9343131261479987  9.1014020890927352 12.0765402495891827
  0.0671498162820591  5.6779537078902482 11.9283809068687923
  2.1242396059484792  9.1670936303343495 11.8195596102979312
  2.1872538507336237  6.9317871523785310  8.3659893324435064
 -2.1623924350214976  6.7439930742899747  8.5316384773684888
  0.1409374879488176 10.1732548755445986  8.4228039623162463
 11.3554784149686618  3.8782046410799080  2.5866821434629217
  4.9382101696596372  8.0233389855334067  2.6152105449870664
  4.5916346148271865  0.4402149835144323  2.4216860038684183
 -2.3247714273277675 11.6913559023122584 12.6022696948958757
  4.4533860533142002  8.2155872994602319 12.7326743933550404
 -1.9609949575459027  4.0915452700782877 12.6768373288005698
  4.5925928583987528  7.8564861291878989  7.6306681562244663
  4.9622603684590487  0.0426732865761827  7.6799325734687072
 -2.1952484998623722  4.2473116675641283  7.5901508303967553
 -4.3277407367319372  8.1243239309648185 12.7310526651992912
  2.0858301856007015  4.0506349870672063 12.5721553674755722
  2.4851072554881655 11.6674355311177802 12.6861547310475498
  9.2945573668277355  0.4221277091409366  2.5557567825662590
  2.5467585782506208  3.8981450411142133  2.4808571208418844
  8.9179936333778755  8.0595314649868897  2.6622454732886656
  2.3147264275449748  4.3891068343214306  7.5248112080090950
 -4.4305985147285654  7.8092544271692637  7.6707635263344995
  8.8316954306801687  0.1383180761153280  7.6020986290715378
  0.1266032328152454  3.0079398149899221  2.0132819471637240
  4.4558539738326237 10.5474731451412591  2.1213865562810321
 -4.2268196643965537 10.5579672580906969  2.0631057757524243
  2.5052623548275563  1.5214807679869014 13.1179502414330749
  6.8935045804963417  9.0195738408252808 13.2314778067890799
 11.2196002332728177  1.5638772732090063 13.1985855466887649
  6.8918251600580813  6.7549963474950996  7.0779922529260455
  4.2352310179282595  2.6819379894391120  7.0122059755408879
  9.5075053323437775  2.5935429713846094  7.0404985743974677
  9.4363969330517019  5.5452002641813172  3.1988005141332456
  6.9232579865917776  1.2951643742604035  3.2097627270406761
  4.4577937061669362  5.5222449887902227  3.2137223269840578
  0.0887025505783479 10.8035167522861357 12.1144630176641730
 -2.4420424122165776  6.5254601240567816 11.8832137629971495
  2.5454690551537018  6.5786345113991755 12.0474928495631630
  2.7028138395566770  9.5237306218742841  8.3026744284756084
  0.0511777831741161  5.4166200634216146  8.1966877117418555
 -2.3463807310747211  9.3316607104858491  8.1048603219695270
 -1.7044742879882278  3.2585207101316520  0.0816590206357846
  5.1093193789024696  8.8810046235855520  0.1323088286406446
  3.6347793697816386  0.1151715827136678  0.0135125661624743
  5.1751354740866065  7.2905074411443520  5.1187623652608503
  4.9814563009100565  0.7813774479043358  5.0047626372699412
 10.6077581172365765  4.0855203231681356  5.1022216634578985
 -1.7352973227957813 10.9254501562257040 10.1581033831648622
 -1.6363562779775864  4.6828305510784825 10.1327294616807180
  3.8477830366078041  7.9807864289646790 10.1674772919522667
 -4.9231002700542144  8.8426748310558665  0.1278781028562913
  1.8956908172887224  3.2400984742559240  0.0114964714169782
 10.1692218737331057  0.1043355123179121  0.0986969444172954
  8.8346092446604683  0.9290075259249135  5.0894355960202624
  8.6922306415756481  7.2074054913358196  5.1603503487916500
  3.1236666122855929  4.1274088489681411  5.0436917593614581
  1.8565960396165075  4.9083343641836708 10.0869648394996592
  1.8639043784174474 11.2435812644158588 10.1532008761056307
 -3.6250666462080217  8.2186535289529807 10.1847031121374538
 -2.8420508465188137 10.0235210035363735  5.2516791869149984
 -2.4164928800944625 10.9183781456172113  5.1309916178432458
 -5.0878497236311047  9.7165324610140633  5.9675529807173735
 -4.6196753690616950 11.5267337943015331  5.9998954535829956
 -4.8918478376467123 10.6460295447579743  4.3727651193964858
 -2.6325595514755609  9.7743851496401106  6.1785625391788628
 -0.3492427427478406  0.6961420740158092  8.6123383553914614
  6.2994276732421710 10.2816454709914993  7.4645352487582741
  0.0472776306870514  2.7528969088876476  7.2678357097974953
  0.1793384079757120  2.6566671875041581  4.7990512676756243
  0.0178445577783334  0.4520677288101543  3.6354505826937831
  6.3453018310831109 10.1943478556328504  4.9840087432427760
 -4.9970427364973791 10.6668684151549815  5.4516227422627326
 -0.2525768416278941  0.6266124290752637  7.5280536221595487
 -0.0439616992663124  1.7884672042766061  6.7684442860724046
  0.0420045061524477  1.7375308849988884  5.3701941600942380
 -0.0493670620022350  0.5142209670676380  4.7228586489442739
  6.6500625906220483 11.1114209818541791  5.4809758808801643
  6.4698608162524982 11.1971024121411880  6.8932641095585891

FA.xyz
4
#
C        9.04989056      10.21152162      10.01368633
H        9.07176811      10.69877857       9.00691608
H        9.07584912      10.89963523      10.89508818
O        9.00116008       9.00475744      10.14245493

ZO-_butaneH+.xyz
171
#
H        8.73296487       8.72555071      15.12737353
Si       5.38308928       9.07267381      16.54512428
Si       5.37705516       9.00908637      28.49267472
Si       5.36862785       6.55240183      21.52853910
Si       5.39186284       6.60129976      18.44553788
Si       3.27529548       7.78993805      26.54365641
Si       3.34395100       7.85994680      23.48005851
Si       8.49579318       8.99158034      28.48177349
Si       8.50815148       9.08794184      16.55399619
Si       8.51177966       6.59409737      18.44628136
Si       8.50876473       6.53927678      21.55118744
Si       1.69934746      10.52629757      23.45761959
Si       1.68361426      10.50012609      26.54234081
O        6.94424494       9.48568168      16.79100022
O        4.96079117      10.55946646      28.20576692
H        4.84817356       5.16711443      21.69354438
H        9.04781858       5.16878021      21.77091614
O        6.95267461       6.19231678      18.20250284
O        2.14505479       8.94638593      26.71965402
H        2.30420052       6.81312596      23.27954494
H        0.29727065      10.05731435      23.28054336
O        4.96578168       7.83218382      17.48886946
O        4.49338894       7.99982566      27.58951581
O        4.61295107       7.60122380      22.50593138
O        2.52715163      11.45666685      27.54074059
O        8.93175619       7.85053727      17.51003617
O        2.07350571      11.74733689      22.47451898
O        4.46014411      10.33552718      16.95133426
O        6.93438599       8.80018763      28.10120804
O        6.93807312       6.55409889      21.92220135
H        9.37299938       5.43519370      18.08246343
H        4.52494730       5.44142450      18.09874192
H        0.24787361      10.59730555      26.92486604
H        2.65323245       6.47007639      26.84051223
O        2.70969580       9.29996174      23.11414646
H        5.16273447       8.68235869      15.12518820
O        5.17416687       7.06270177      19.99243927
O        3.87065399       7.82502205      25.02537679
H        8.73127633       8.71820090      29.92639523
O        8.74216624       7.02097257      20.00709789
O        1.92227975      10.99623221      25.01028329
H        5.16242159       8.67730739      29.92828461
H        3.42854471      11.74225565      15.08160657
Si       3.34283322      15.63427495      21.50878751
Si       3.28506230      15.69456537      18.41145894
Si       3.83567052      11.71666606      28.45180370
Si       3.81748473      11.75811326      16.51882430
Si       1.70503616      12.98728583      18.43588382
Si       1.69533619      12.99154599      21.49117232
O        4.94460208      12.90921590      16.79409197
H        0.27980048      13.43710130      21.61307289
H        2.37725521      16.73822879      21.76581986
O        2.16777398      14.53797063      18.18713397
O        4.56123740      15.47872632      17.43352262
O        4.66509355      15.81843926      22.43316541
O        2.49954648      12.00992966      17.41020875
O        4.46821040      13.14384009      28.02030906
O        2.70399526      14.21131829      21.89666398
H        2.68741529      17.01769094      18.08088763
H        0.25384904      12.87514367      18.12187637
O        3.82025285      15.67948537      19.94996171
H        3.42994078      11.73876119      29.88428958
O        2.05884567      12.52590845      19.95455084
Si      10.08264610      11.75749154      16.46564103
Si      10.01881545      11.69614133      28.38574317
Si      12.18847065      10.45968878      26.55165502
Si      12.21411934      10.43320478      23.43636011
Si      15.32434625      10.52629757      23.45761959
Si      10.50899773       7.79667606      23.51258303
Si      10.58476286       7.78181958      26.56698337
Si      15.30861305      10.50012609      26.54234081
O        8.92414821      10.51898873      28.10459362
O       11.71679429       8.92128179      26.83000403
H       15.73001257       9.08121006      26.70426786
H       11.41302277       6.62348760      23.35932452
O       13.78905697      10.01275587      23.26371920
O       11.34095988      11.48218277      27.48237287
O        9.36212071       7.92770445      27.62095525
H       16.08409683      11.37949655      27.46019325
O        9.22878278       7.63355365      22.51932454
O       15.69850450      11.74733689      22.47451898
O        9.41953935      10.36136308      16.98208104
O       13.74797319      10.60575947      26.95814301
H       11.20605800       6.44407611      26.77083467
H       16.24977660       9.40303310      23.14301477
O       11.30508530       9.12539416      23.07513227
H       10.40755099      11.68369683      15.01439613
O       11.94126048      10.84913091      24.99783755
O       15.54727854      10.99623221      25.01028329
O        9.98233331       7.91051898      25.05275834
H       10.40218293      11.67870740      29.82443912
H        8.75804257      14.81064577      15.01860794
Si       5.38383606      14.45028735      16.49409963
Si       5.35895570      14.42464468      28.44802146
Si      12.18112725      18.35199691      21.52853910
Al      12.14767651      12.98363814      21.49044976
Si      16.96783201      15.63427495      21.50878751
Si      16.91006109      15.69456537      18.41145894
Si      12.16797177      12.99518863      18.36787098
Si      12.20436224      18.40089484      18.44553788
Si       5.37350744      16.84202222      26.50838450
Si       5.34238879      16.85586142      23.47130084
Si       8.49982386      14.42175936      28.40227992
Si       8.52546202      14.47292919      16.45003185
Si      15.33003496      12.98728583      18.43588382
Si      15.32427906      18.39369245      18.44628136
Si      10.63035539      15.68662081      18.36491085
Si      10.51588964      15.65939207      21.49059587
Si      15.32126413      18.33887186      21.55118744
Si      15.32033498      12.99154599      21.49117232
Si       8.47717223      16.99349517      23.40923853
Si       8.50226346      16.87490318      26.48236511
O        8.98346141      12.93483496      16.75210575
O        6.92595288      14.05823257      28.20382206
O       11.61509041      16.84538296      21.70799591
O       13.80416249      13.46877783      21.62173935
O       15.90882751      16.84504411      21.79068956
O       15.79277277      14.53797063      18.18713397
O       11.74342839      14.55207210      18.04223624
O       13.76517401      17.99191186      18.20250284
O        6.93521205      17.25384205      26.73266976
H        8.97560331      18.38999001      23.27326347
H        4.72966573      18.20805124      23.35608901
H       18.08144043      15.49645039      17.51382789
H       11.81179494      19.53496239      17.56411725
O       11.44790257      12.01872430      17.27184052
O        4.91578496      15.68152799      27.53535524
H       11.48681835      19.31564493      22.42655817
O       11.75102207      11.60254532      22.46586984
H       18.18031610      15.80314964      22.35642203
O        8.94269783      15.64173170      27.43601915
H       16.05834652      12.09136316      17.49566820
O        9.34300074      15.50820518      17.38532742
H       15.70976778      19.54695550      17.58691915
O        9.15995594      16.00969686      22.32686016
O        6.95836497      14.60196675      16.84317766
O        9.36838434      13.12261441      27.98381538
O       13.75057252      18.35369397      21.92220135
O       11.04448817      14.24451259      22.00929765
O       16.32899405      14.21131829      21.89666398
O       16.25907179      17.13578496      18.05138288
O       13.76200874      12.86611479      18.09659476
O       11.26557623      17.14486168      18.06999126
H        4.51698648      18.03235704      26.76644547
H        9.33996255      18.05399970      26.83607717
O        6.89878421      16.99028835      23.08193414
H        5.12538598      14.79071397      15.06776381
O       11.98666626      18.86229685      19.99243927
O       11.71958078      12.57324665      19.84237426
O       17.44525164      15.67948537      19.94996171
O        5.16469230      16.28755758      24.98847484
H        8.75552327      14.80578149      29.81800073
O       15.68384447      12.52590845      19.95455084
O       15.55466564      18.82056765      20.00709789
O       10.09183089      15.59634603      19.90290895
O        8.74299243      16.44216600      24.92546135
H        8.66889918       9.88478194      21.35539448
C        8.45240294      11.97571615      21.16366842
H        9.44989337      13.08308507      22.52176872
C        8.53883346      12.40541036      22.54421741
C        7.88974740      12.87811466      20.16068912
H        8.78366747      13.41742527      19.76555417
H        7.47064628      12.35092147      19.29229042
H        7.21698010      13.64490590      20.56264994
H        8.77260982      11.61029319      23.26048396
C        9.06973598      10.72313446      20.75467505
H       10.13028657      10.76199189      21.09619585
H        9.01913954      10.51211736      19.68224529
H        7.71591428      13.06025536      22.85894974
H        5.12346831      14.78830134      29.87259864
H       15.97946210      19.33919515      22.43620120

TS_B22.POSCAR
Si Al  O  C  H 
 1.0000000000000000
    13.6250000000000000    0.0000000000000000    0.0000000000000000
    -6.8124999999999973   11.7995961265629763    0.0000000000000000
     0.0000000000000009    0.0000000000000016   15.0670000000000019
  35   1  72  13  21
Cartesian
 -1.4164144507277467  3.0225066332354698  1.3222452337623771
  5.3991919411513889  9.4205396925804941  1.2867421594721555
  3.2997562760605232  0.3119866565078335  1.3052062876477217
  3.2437115569555552  0.2994626764452545 13.2634315580386577
  5.3891007444688617  9.3862391371365597 13.2601118445736663
 -1.4256322832088204  3.0233913862073432 13.3188093569411929
  5.3968689640600545  7.0709108571004196  6.3246906569906356
 10.0251614498067259  4.2496085020267218  6.3499431259348516
 10.1041812163511793  4.2632127483174989  3.2450153061432450
  5.3948422527276829  1.5461469220316728  3.1954089474204119
  5.4042793785105463  6.9707523524061550  3.2213197994126710
 -1.4296110148920933 10.8913555859724909 11.3613389409281549
 -1.4110641002079376  5.4505837157928250 11.3792080004320475
  3.2690671370578643  8.1839595822345590 11.3292812103091887
  3.1736488471186015  8.1925562227473794  8.2506534249051100
 -1.4142961838147463  5.4174890907785995  8.2828987247075450
 -1.5286977665182488 10.9095374404415324  8.2588294595080711
 -5.1014384399622008  9.3759722079010395 13.2790930673652934
  1.7370353652656789  3.0377651564056594 13.3179232879392497
 10.6421603370168949  0.3051630831544616 13.2495953840458967
 10.6315304809893618  0.3143186447271049  1.2888123169758499
  1.7462621624266939  3.0322596744924559  1.3336075526103073
 -5.0926973741392487  9.4202355807383160  1.3148443306531130
  8.5414242397349494  1.5348266080118713  3.2434508908975550
  8.5394125103803908  6.9376352324704866  3.2279797126059733
  3.8730378629962843  4.2631270559764607  3.2142896309543998
  3.9461723985243760  4.3398568905489521  6.3510835928893536
  8.5065518200631924  6.9449920176003195  6.3425681153046360
  8.5577213909100553  1.4818442347296785  6.3330256123673543
  1.7034068893470748  5.4714846939495088  8.2660171979472388
  1.6119153175181788 10.9316901670845255  8.2101938464256143
 -2.9344152076002099  8.0739464197231499  8.2975393369736725
 -2.9778640289475016  8.1207691160712514 11.3799186307060456
  1.6716256559961713 10.8946557227122902 11.3460084771262668
  1.7431732598475709  5.4497777582184002 11.3441825397901237
  5.3437364948622657  1.5483849225648840  6.3321136139455385
 11.7554551636369045  1.4713296094904216  1.5262756937281514
  6.9641240130957529  9.8254050006527187  1.4935186206333040
  2.1992366072278458  1.4855828516337080  1.5724545714706422
 -4.6665680829384586 10.9228304738847601 13.0052389246383804
  4.9384264551008554 10.9320326495175255 13.0045958699895365
  0.1576333771299299  2.6836189420756420 13.1463323971048212
  5.0481853373493557  5.5160862883079069  6.5734879923528959
  7.0191363441921242  1.7247718729252099  6.6459291382396177
  8.8501231996138490  5.3669252679238086  6.5938820025650378
  9.0148230733955224  3.0814098905991236  3.0160224742605215
  4.9510282851355649  3.0967270687589106  2.8752014517716962
  6.9690960693159392  6.5621019514395886  3.0241985732299708
 -1.9193051349839994  9.3489692933890396 11.5295827435525737
  0.1687693828663057  5.7991825530567152 11.5486793631082030
  2.1651805717732873  9.3573633251457586 11.5653028178270940
  2.0210932514565467  7.0547167093258354  8.1114941719280740
 -1.7461662917704237  6.9942541080893772  8.0389490365022525
  0.0319824937419340 10.7216405454793247  7.8561229561286297
 -2.2016113543368987  4.0075806499534128  2.3369059873292439
  4.9915005444564784  8.1970041645466996  2.2528697001668672
  4.6424437235299063  0.5415544882376120  2.1553261101104324
  4.5223451436209805  0.0914652821949442 12.2951601707295186
  4.5616197812964066  8.3993085186992484 12.2805581117905600
 -1.8562042829554046  4.2242539294098700 12.3295541473083219
  4.4359588132459695  7.9997903035897657  7.2500919803281629
  4.5494207099395787  0.2373704608629126  7.3144678058010602
 -2.3238764453749670  4.4981078160434391  7.3216714050469482
 -4.2686654042460779  8.3666237811789923 12.3246011534173583
  2.1808378887646995  4.2380250578291001 12.3246071505452726
  9.3732803841003545  0.0994354064688127 12.2592204037006276
  9.3501859227287909  0.5498921065789010  2.2371887955770404
  2.5209287700512233  4.0374806899743163  2.3361677984818408
 -4.6846435869691154  8.2006641558558862  2.2961214022642120
  2.6002642193383032  4.6591109658174696  7.2162700541216980
 -4.1828424824128891  7.8541384243231516  7.2997638347578686
  9.1012513361039176  0.2632359235721062  7.2766318451364720
  0.1624295843024023  3.1501493254118711  1.6389557160285739
  4.4829546349252656 10.6910040678409075  1.6797992749626884
 -4.1807462250584448 10.6927023513543293  1.7186441316910830
  2.5791361157469539  1.7244378265879499 12.8758633802398954
  6.9581263079459266  9.2334070520874683 12.8896718988268351
 11.3408481900694298  1.7198761290753737 12.8883573520279011
  6.9617614532062113  7.2936593272259156  6.7143840807165986
  4.5586485343391798  2.9762211550053999  6.8740147852994999
  9.4565128442459638  2.7879889811510608  6.7021248981006076
  9.4485350456881108  5.6746096012084362  2.7830567025502888
  6.9805237937838349  1.4264165568782543  2.8680605847730924
  4.4946881227622439  5.7048358066367610  2.8022084636471680
  0.1213963668188335 11.0001328950268160 11.8114527147249504
 -2.2549242421810423  6.7509282606022545 11.8443812673619426
  2.6123649764520382  6.7590589377028678 11.7237554909047326
  2.4099139598414321  9.5637668549334478  7.8834274632708929
  0.1465586834957947  5.1627594910112240  7.9319996912795441
 -2.3270664321338423  9.5358371892035318  8.0044668743435547
 -1.7382370898966373  3.4710125445296036 14.8521426913030705
  5.1267059004387248  8.9701613090709529 14.8092325284114690
  3.7316247377796437  0.2865735878240898 14.8024488995707042
  5.1472961950486056  7.4570818359094595  4.7583651502590047
  5.0206182778621322  1.1251320575842305  4.6887001211944854
 10.5534188974330991  4.3361614537218411  4.8088695563479975
 -1.6458267148685743 11.3702620907901100  9.8179956382176314
 -1.7231377232245417  5.0275162932867783  9.8370122748676501
  3.7603464028443221  8.1980680363577978  9.7749393979613277
 -4.8272453329630833  8.9744125228985503 14.8327751545615687
  2.0621137925670681  3.4624605025449111 14.8538751869457712
 10.1406961833452716  0.2966845815679898 14.7973783392819040
  8.8519402473548308  1.0745594013718389  4.7715498813907535
  8.8151265398320309  7.3245982985175395  4.7870338760804660
  3.4756102573777490  4.2969723551501122  4.7869134695717097
  2.0275372153567210  5.0018817543636533  9.8009704627795280
  1.7955849384997118 11.3259895662435888  9.7828041237844943
 -3.4672015043194468  7.9689464929051930  9.8341350888434622
 -5.3753839843602291 10.3673287281190660  9.4542610033848806
  6.5075398415177172 11.1098410911743137  6.8955372925919081
 -5.7487775799410485 11.2220536693630226  6.3609492869990802
  1.6490730898710479  0.7936470851752409  8.3262086051718498
  1.8426309977518114  0.5423201666940358  6.9699469426221974
 -6.0934267232098502 11.6923459078343281  9.1125682464527120
  6.3221958823941717 11.3791080623370657  8.2125475551595351
  5.4280682183799431 10.8035454655854828  5.8945146460074271
  5.0009483728573869 11.3252586645997138  8.8975923563484951
 -5.2668921409183618 10.5347552692554114  5.3094036686405035
  2.3360349688177982  1.8972429503596726  9.0341318040185854
  1.9454991668376984  1.6831733681352226  5.9548585644749332
  0.2952333853361980  0.5598740029468187 10.4320149613245068
 -5.0898679432249772  9.8403907729306699  8.5382986538426699
 -4.4819739153937919 10.5623049114517027 10.0644117915334590
 11.5208828240154801  0.4984181879731035  9.3213913933197627
  5.0082842888567471 10.6003537191635715  9.7274891316926340
  4.2288413979216681 11.0302424575573141  8.1926986661471695
  1.1624851559749980  0.7745694263822160 11.0620578992587539
  6.4607267130620496 11.6920849265460181 11.0111959061606459
 -0.2508757283906332  1.4997243095191719 10.2675234771245787
  2.6929676510203802  1.4948399775654850  5.1767093193704916
  2.1263445694039378  2.6390397938538563  6.4390847256045021
  0.9643055749108901  1.7482001933001752  5.4604571858193980
  2.8702835411970398  1.5041752131377177  9.9155053689376231
  1.6020314893370207  2.6088630006578937  9.4387135684303427
  3.0518681401429038  2.4313938824678054  8.4063439121053474
  7.5749336715847528  9.7163798571511677 10.0280079858615210
 -4.2535854793993657 10.6938163666609203  4.9364639313003265
  7.7640082191168753  9.7765274239239979  4.8025739561973522
  5.6385844878103173  9.8802772193846131  5.3369587525048567
  4.4326318728479448 10.7022452832956745  6.3355468529097712
  5.3832258638485220 11.6079378515698117  5.1415567156734374
  3.2294085979760681  0.2677929595078268  7.2606791413146734

TS_B20.xyz
195
#
H        8.57997687       8.87887841      15.17824879
Si       5.25416340       9.29440672      16.61019830
Si       5.24831775       9.27221169      28.56215697
Si       5.22316750       6.62902779      21.56729888
Si       5.24471475       6.77197415      18.46423225
Si       3.14450133       8.03707443      26.61657779
Si       3.15744995       8.11139827      23.54755080
Si       8.36397164       9.21938037      28.54442272
Si       8.38059218       9.29112583      16.59508273
Si       8.38871798       6.82255992      18.50864169
Si       8.36006864       6.75374026      21.61520712
Si       1.59085247      10.75795944      23.50952606
Si       1.54875820      10.75394062      26.59814113
O        6.81869655       9.69893957      16.84757746
O        4.82619918      10.82618583      28.30203256
H        4.96451586       5.17176209      21.73038355
H        8.84382202       5.36595916      21.85430311
O        6.82702778       6.43091992      18.26863782
O        2.02483994       9.20563041      26.76409367
H        1.92178379       7.29019784      23.42153652
H        0.22437154      10.19190574      23.33796358
O        4.83555142       8.06830818      17.57890165
O        4.38518179       8.28112487      27.62362970
O        4.29669642       7.54665619      22.54089339
O        2.41035818      11.72389419      27.56449082
O        8.80838662       8.07771978      17.57619195
O        1.84575799      12.00218734      22.52755015
O        4.34092711      10.57204898      17.00451057
O        6.80096466       9.08566522      28.15109692
O        6.78335599       6.85821803      21.96404904
H        9.24573790       5.66264234      18.13819780
H        4.43134764       5.61293607      18.00359653
H        0.12288708      10.84217607      27.01793472
H        2.51851172       6.74615122      27.01504343
O        2.74066830       9.63713312      23.17436795
H        5.03315507       8.90570792      15.18992045
O        4.93371772       7.09205208      20.03103393
O        3.71643906       8.00815697      25.08350504
H        8.57868154       8.87243957      29.97643262
O        8.62272832       7.22175919      20.07626537
O        1.75929383      11.24583696      25.06227582
H        5.03269403       8.90387008      29.98867423
H        3.20098171      11.91341585      15.14605749
Si       3.16507591      15.86353697      21.59860517
Si       3.13759295      15.91807202      18.48801261
Si       3.67571027      11.96096523      28.53825042
Si       3.65988196      11.97727197      16.56113826
Si       1.55307767      13.22402552      18.50220982
Si       1.48913849      13.26308390      21.56011320
O        4.78087200      13.15029482      16.72166920
H        0.08399631      13.74712328      21.65177526
H        2.16921074      16.94140753      21.85073254
O        2.01215374      14.77317622      18.24348785
O        4.43072570      15.67390665      17.54017524
O        4.47921076      16.09437069      22.52192083
O        2.38692508      12.23827114      17.51465351
O        4.30788186      13.40664936      28.18166550
O        2.54033231      14.43859316      21.99360791
H        2.55868553      17.24432993      18.13726092
H        0.10803923      13.09940707      18.16537934
O        3.64251498      15.90862023      20.03864242
H        3.20211090      11.91199571      29.94907509
O        1.87807094      12.78586185      20.03190976
Si       9.95560067      11.98569539      16.48714995
Si       9.90837230      11.94758021      28.44737271
Si      12.06796446      10.65699242      26.64470720
Si      12.14772720      10.61262574      23.49236556
Si      15.21585126      10.75795944      23.50952606
Si      10.41568696       8.04938039      23.55139585
Si      10.45744022       8.03785456      26.62342682
Si      15.17375699      10.75394062      26.59814113
O        8.82140221      10.75111323      28.23330986
O       11.59784636       9.13419860      27.01344567
H       15.60910219       9.33811354      26.74989373
H       11.33035931       6.87699843      23.47383539
O       13.71396736      10.13581615      23.32096366
O       11.18601467      11.73633633      27.47653888
O        9.19087986       8.16949343      27.62589866
H       15.96680375      11.64671981      27.48760319
O        9.12533591       7.81246534      22.59040890
O       15.47075678      12.00218734      22.52755015
O        9.29960999      10.57405417      16.94698020
O       13.62179807      10.84997861      27.05505648
H       11.03017660       6.67091905      26.76688740
H       16.25959434       9.74053153      23.20528694
O       11.20249070       9.35306012      22.99224910
H       10.36704580      11.95017826      15.05656544
O       11.84242002      10.91085423      25.06545560
O       15.38429262      11.24583696      25.06227582
O        9.92313210       8.27449934      25.09074919
H       10.36413212      11.94696272      29.86490691
H        8.59810986      15.07883868      15.07479325
Si       5.24515260      14.70022163      16.53755088
Si       5.21566851      14.69894059      28.52644403
Si      12.03566690      18.42862287      21.56729888
Al      11.95494142      13.22153769      21.58307194
Si      16.79007470      15.86353697      21.59860517
Si      16.76259174      15.91807202      18.48801261
Si      12.02770983      13.17579895      18.47368998
Si      12.05721415      18.57156923      18.46423225
Si       5.24525720      17.08948710      26.56930054
Si       5.23587934      17.10243675      23.52758487
Si       8.35176643      14.67424233      28.45686025
Si       8.37948026      14.68854626      16.49500223
Si      15.17807646      13.22402552      18.50220982
Si      15.20121737      18.62215500      18.50864169
Si      10.47946801      15.92495577      18.44694991
Si      10.41921633      15.91895229      21.54351818
Si      15.17256804      18.55333534      21.61520712
Si      15.11413729      13.26308390      21.56011320
Si       8.33042745      17.41864695      23.49175130
Si       8.35285209      17.18183363      26.59693377
O        8.82283056      13.13670575      16.72114416
O        6.77501490      14.31007498      28.25408545
O       11.75553149      16.85031580      21.74392946
O       13.60696751      13.78226946      21.65843085
O       15.69825085      17.04526801      21.87502680
O       15.63715253      14.77317622      18.24348785
O       11.57497204      14.73785352      18.29485661
O       13.63952717      18.23051500      18.26863782
O        6.78341959      17.53675780      26.88083697
H        8.59669001      18.88172662      23.41676646
H        4.64205208      18.46677553      23.47218199
H       17.94984397      15.69389868      17.61778329
H       11.68165996      19.76142091      17.65162372
O       11.27836645      12.25596172      17.35836241
O        4.75615112      15.91812224      27.56927989
H       11.18796171      19.26823715      22.45812119
O       11.73092054      11.85591861      22.61391632
H       17.99602685      16.07536791      22.44591129
O        8.78843845      15.87562782      27.45731463
H       15.94189777      12.32105431      17.59758801
O        9.21417273      15.67657793      17.45946924
H       15.58719914      19.77656297      17.65103984
O        9.25700678      16.60369090      22.46167440
O        6.81672527      14.81660875      16.90302741
O        9.21928003      13.36364200      28.06268875
O       13.59585538      18.65781311      21.96404904
O       10.74578360      14.42142372      21.96671823
O       16.16533111      14.43859316      21.99360791
O       16.13235448      17.36192491      18.10616091
O       13.61421779      13.08916015      18.13768300
O       11.17492763      17.31432186      17.96456527
H        4.34201125      18.25736017      26.76253580
H        9.20190961      18.33172137      27.01404299
O        6.77873714      17.23071600      23.06301157
H        5.01352198      15.13269901      15.13169485
O       11.74621711      18.89164716      20.03103393
O       11.64994536      12.61930119      19.93772308
O       17.26751378      15.90862023      20.03864242
O        5.13715658      16.51993486      25.04467564
H        8.59616684      15.07842603      29.86895960
O       15.50306973      12.78586185      20.03190976
O       15.43522772      19.02135427      20.07626537
O        9.93438534      16.04821345      19.97583672
O        8.59608737      16.89586671      25.01424099
H       10.88464568      11.06691278      20.05264465
C        8.47329772      10.68209441      20.89978121
H        8.47342508       9.67054817      21.28246176
H        8.90465684      11.48541158      21.48951339
H        8.21463665      10.84050044      19.85726356
O       10.43094408      10.18550556      20.20140281
H       10.80427726       9.86168698      21.05042222
C        7.37073519      13.13558752      23.11887307
C        6.94849081      13.34693080      21.78505583
C        6.43875313      12.26556931      21.06031629
C        6.43931252      10.95552163      21.63257856
C        6.79191204      10.78334887      23.01616431
C        7.33029065      11.85871539      23.71751794
C        7.82727709      14.25857505      23.98135127
C        7.84168953      11.67141235      25.12398840
C        7.06133552      14.66808208      21.07751856
C        5.88280218      12.45477623      19.67954753
C        5.74353150       9.86448737      20.87414722
C        6.56938136       9.50301968      23.75694535
H        8.09353693      10.62551983      25.32835689
H        7.10203460      11.97748891      25.88381516
H        8.74781489      12.26671837      25.29892261
H        6.04696960       8.75698662      23.16935022
H        5.96776806       9.69974220      24.65841646
H        7.50602881       9.04884037      24.10815713
H        5.81785006      10.00271380      19.79013960
H        4.67500397       9.81433742      21.12806163
H        6.19908601       8.90291137      21.10109220
H        5.82406164      13.51018050      19.40553685
H        4.87108197      12.02811156      19.60910921
H        6.48787957      11.95713393      18.90233596
H        7.53583204      15.43256736      21.68275662
H        6.08372174      15.06241795      20.77039539
H        7.66621936      14.56194685      20.16470192
H        7.53516972      14.11033725      25.02797452
H        8.92083136      14.37828064      23.95308205
H        7.36499140      15.18118275      23.64631426
H        5.01098637      15.13263012      29.93610329
H       15.87155161      19.52035885      22.50594171

TS_B22.xyz
192
#
H        1.96174929      -2.78570664      -0.09705710
Si      -1.41330806      -2.37905643       1.28674216
Si      -1.42339926      -2.41335699      13.26011184
Si      -1.41563104      -4.72868527       6.32469066
Si      -1.40822062      -4.82884377       3.22131980
Si      -3.54343286      -3.61563654      11.32928121
Si      -3.63885115      -3.60703990       8.25065342
Si       1.71106156      -2.42362392      13.27909307
Si       1.71980263      -2.37936055       1.31484433
Si       1.72691251      -4.86196089       3.22797971
Si       1.69405182      -4.85460411       6.34256812
Si      -5.20058468      -0.86790596       8.21019385
Si      -5.14087434      -0.90494040      11.34600848
O        0.15162401      -1.97419113       1.49351862
O       -1.87407354      -0.86756348      13.00459587
H       -1.73755954      -6.16420534       6.55439732
H        2.00704475      -6.29222016       6.57151463
O        0.15659607      -5.23749418       3.02419857
O       -4.64731943      -2.44223280      11.56530282
H       -4.69458626      -4.64929515       8.12318425
H       -6.64147107      -1.05946957       7.88728396
O       -1.82099946      -3.60259196       2.25286970
O       -2.25088022      -3.40028761      12.28055811
O       -2.37654119      -3.79980582       7.25009198
O       -4.25171962       0.09943541      12.25922040
O        2.12785641      -3.59893197       2.29612140
O       -4.52374866       0.26323592       7.27663185
O       -2.32954537      -1.10859206       1.67979927
O        0.14562631      -2.56618907      12.88967190
O        0.14926145      -4.50593680       6.71438408
H        2.56326978      -6.02389521       2.81866790
H       -2.24727639      -5.99659311       2.83470902
H       -6.56396415      -0.80811377      11.77328008
H       -4.14785992      -4.92711160      11.69235437
O       -4.40258604      -2.23582927       7.88342746
H       -1.66195668      -2.79003515      -0.12265181
O       -1.66520380      -4.34251429       4.75836515
O       -3.05215360      -3.60152809       9.77493940
H        1.96184496      -2.79089976      14.70012690
O        2.00262654      -4.47499783       4.78703388
O       -5.01691506      -0.47360656       9.78280412
H       -1.66378262      -2.79453135      14.67928165
H       -3.44074839       0.29824938      -0.13133007
Si      -3.59983855       4.24960850       6.34994313
Si      -3.52081878       4.26321275       3.24501531
Si      -2.98283966       0.30516308      13.24959538
Si      -2.99346952       0.31431864       1.28881232
Si      -5.08357576       1.53482661       3.24345089
Si      -5.06727861       1.48184423       6.33302561
O       -1.86954484       1.47132961       1.52627569
H       -6.50925189       1.70951781       6.62628111
H       -4.66688215       5.26423565       6.57146223
O       -4.61017693       3.08140989       3.01602247
O       -2.20161135       4.00758065       2.33690599
O       -2.32387645       4.49810782       7.32167141
O       -4.27481408       0.54989211       2.23718880
O       -2.28415181       1.71987613      12.88835735
O       -4.16848716       2.78798898       6.70212490
H       -4.12219694       5.55778790       2.82129314
H       -6.52800775       1.43450570       2.89607078
O       -3.07158110       4.33616145       4.80886956
H       -3.44176671       0.29740378      14.66608639
O       -4.77305975       1.07455940       4.77154988
Si       3.29975628       0.31198666       1.30520629
Si       3.24371156       0.29946268      13.26343156
Si       5.38288899      -0.90824054      11.36133894
Si       5.28380223      -0.89005869       8.25882946
Si       8.42441532      -0.86790596       8.21019385
Si       3.87808479      -3.72564971       8.29753934
Si       3.83463597      -3.67882701      11.37991863
Si       8.48412566      -0.90494040      11.34600848
O        2.14593192      -0.87676565      13.00523892
O        4.89319487      -2.45062683      11.52958274
H        8.93515173      -2.30976676      11.54640657
H        4.96608020      -4.71424751       8.06076651
O        6.84448249      -1.07795558       7.85612296
O        4.52234514       0.09146528      12.29516017
O        2.54383460      -3.43297235      12.32460115
H        9.29999381       0.01665199      12.18395097
O        2.62965752      -3.94545770       7.29976383
O        9.10125134       0.26323592       7.27663185
O        2.63175377      -1.10689378       1.71864413
O        6.93389637      -0.79946323      11.81145271
H        4.50033048      -4.94019836      11.80760325
H        9.15923072      -2.12752104       7.90929989
O        4.48543357      -2.26375894       8.00446687
H        3.69468362       0.28874737      -0.13027737
O        5.16667329      -0.42933404       9.81799564
O        8.60808494      -0.47360656       9.78280412
O        3.34529850      -3.83064963       9.83413509
H        3.69368140       0.28757593      14.68276480
H        2.03369482       3.42375288      -0.07395649
Si      -1.41641445       3.02250663       1.32224523
Si      -1.42563228       3.02339139      13.31880936
Si       5.39686896       7.07091086       6.32469066
Si      10.02516145       4.24960850       6.34994313
Si      10.10418122       4.26321275       3.24501531
Si       5.39484225       1.54614692       3.19540895
Si       5.40427938       6.97075235       3.22131980
Si      -1.41106410       5.45058372      11.37920800
Si      -1.41429618       5.41748909       8.28289872
Si       1.73703537       3.03776516      13.31792329
Si       1.74626216       3.03225967       1.33360755
Si       8.54142424       1.53482661       3.24345089
Si       8.53941251       6.93763523       3.22797971
Si       3.87303786       4.26312706       3.21428963
Si       3.94617240       4.33985689       6.35108359
Si       8.50655182       6.94499202       6.34256812
Si       8.55772139       1.48184423       6.33302561
Si       1.70340689       5.47148469       8.26601720
Si       1.74317326       5.44977776      11.34418254
Al       5.34373649       1.54838492       6.33211361
O        2.19923661       1.48558285       1.57245457
O        0.15763338       2.68361894      13.14633240
O        5.04818534       5.51608629       6.57348799
O        7.01913634       1.72477187       6.64592914
O        8.85012320       5.36692527       6.59388200
O        9.01482307       3.08140989       3.01602247
O        4.95102829       3.09672707       2.87520145
O        6.96909607       6.56210195       3.02419857
O        0.16876938       5.79918255      11.54867936
H        1.99501374       6.92474601       8.12417928
H       -1.71751917       6.85814729       8.06000685
H       11.31534705       4.02851663       2.41127911
H        5.02397829       8.10052177       2.32906807
O        4.64244372       0.54155449       2.15532611
O       -1.85620428       4.22425393      12.32955415
H        4.51669752       7.92174292       7.17233683
O        4.54942071       0.23737046       7.31446781
H       11.19578542       4.47759274       7.24144955
O        2.18083789       4.23802506      12.32460715
H        9.28304246       0.63166145       2.32072876
O        2.52092877       4.03748069       2.33616780
H        8.90793736       8.09853963       2.37146852
O        2.60026422       4.65911097       7.21627005
O        0.16242958       3.15014933       1.63895572
O        2.57913612       1.72443783      12.87586338
O        6.96176145       7.29365933       6.71438408
O        4.55864853       2.97622116       6.87401479
O        9.45651284       2.78798898       6.70212490
O        9.44853505       5.67460960       2.78305670
O        6.98052379       1.42641656       2.86806058
O        4.49468812       5.70483581       2.80220846
H       -2.18742874       6.64692121      11.80717474
H        2.54369877       6.65562563      11.69376920
O        0.14655868       5.16275949       7.93199969
H       -1.70981861       3.43140733      -0.07912382
O        5.14729620       7.45708184       4.75836515
O        5.02061828       1.12513206       4.68870012
O       10.55341890       4.33616145       4.80886956
O       -1.72313772       5.02751629       9.83701227
H        2.03465007       3.42658080      14.72411278
O        8.85194025       1.07455940       4.77154988
O        8.81512654       7.32459830       4.78703388
O        3.47561026       4.29697236       4.78691347
O        2.02753722       5.00188175       9.80097046
C        1.43711602      -1.43226740       9.45426100
C       -0.30496016      -0.68975504       6.89553729
C        1.06372242      -0.57754246       6.36094929
C        1.64907309       0.79364709       8.32620861
C        1.84263100       0.54232017       6.96994694
C        0.71907328      -0.10725022       9.11256825
C       -0.49030412      -0.42048806       8.21254756
C       -1.38443178      -0.99605066       5.89451465
C       -1.81155163      -0.47433746       8.89759236
C        1.54560786      -1.26484086       5.30940367
C        2.33603497       1.89724295       9.03413180
C        1.94549917       1.68317337       5.95485856
C        0.29523339       0.55987400      10.43201496
H        1.72263206      -1.95920535       8.53829865
H        2.33052608      -1.23729122      10.06441179
H       -2.10411718       0.49841819       9.32139139
H       -1.80421571      -1.19924241       9.72748913
H       -2.58365860      -0.76935367       8.19269867
H        1.16248516       0.77456943      11.06205790
H       -0.35177329      -0.10751120      11.01119591
H       -0.25087573       1.49972431      10.26752348
H        2.69296765       1.49483998       5.17670932
H        2.12634457       2.63903979       6.43908473
H        0.96430557       1.74820019       5.46045719
H        2.87028354       1.50417521       9.91550537
H        1.60203149       2.60886300       9.43871357
H        3.05186814       2.43139388       8.40634391
H        0.76243367      -2.08321627      10.02800799
H        2.55891452      -1.10577976       4.93646393
H        0.95150822      -2.02306870       4.80257396
H       -1.17391551      -1.91931891       5.33695875
H       -2.37986813      -1.09735084       6.33554685
H       -1.42927414      -0.19165827       5.14155672
H        3.22940860       0.26779296       7.24567914
H       -1.71161065       3.43288594      14.72153940
H        9.36752981       7.78162121       7.22341401

ZOH.POSCAR
Si Al  O  H 
 1.0000000000000000
    13.6250000000000000    0.0000000000000000    0.0000000000000000
    -6.8124999999999973   11.7995961265629763    0.0000000000000000
     0.0000000000000009    0.0000000000000016   15.0670000000000019
  35   1  72   1
Cartesian
 -1.4827923274368831  2.8230091892614615  1.5375329529299762
  5.3184157901303708  9.2307924212190393  1.5707216131542308
  3.1886411778339978  0.1199291843507051  1.4669874151579649
  3.1568221058988861  0.0843661248321752 13.4181532170428408
  5.3144088114754702  9.1977693959493436 13.5120114564383069
 -1.5235194935785579  2.8178818555309979 13.4896218007555255
  5.2784484177479705  6.7409385436138844  6.5422173192195414
 10.0693494012683864  4.0236758327661750  6.5544655815279347
 10.0346172804488134  4.0758495555062781  3.4431750508595376
  5.3182089538703101  1.3386121021037964  3.3600534923021050
  5.3293140866924533  6.7596378547718929  3.4588020991815869
 -1.4956188697148343 10.6286497183218938 11.5981666601890812
 -1.5135077965902972  5.2226080025510919 11.5539148109839598
  3.2115093183257861  7.9690112723516346 11.5775642731004673
  3.2794857177067409  8.0409387201468707  8.5069107097438597
 -1.5365183384487460  5.2380737898234964  8.5189949505161540
 -1.4618516214846677 10.5661680993361777  8.4797195745493745
 -5.1931340804920865  9.1640057601812224 13.5197818033224539
  1.6155654466799145  2.8095220028867072 13.4319133694185062
 10.5822922784871203  0.0998425157114574 13.4794462827466361
 10.5763783539486358  0.1187093555923626  1.5411533997239111
  1.6484948006408786  2.8412501561644188  1.4785381621599767
 -5.1801512868784672  9.2355996303292951  1.5812969193307007
  8.4919833877203086  1.3533032239737000  3.4637765116566968
  8.4848958281080940  6.7738564869405309  3.4854874847056236
  3.7216909017250233  4.0962802879018616  3.4456318499258916
  3.6023010217517291  4.0977580157119009  6.5095281966243332
  8.4476237287244640  6.7147068895817084  6.5759419592780102
  8.4525329891809289  1.3707158234820114  6.5046093842007213
  1.5890983850136740  5.3959280204699596  8.4595022246479097
  1.6220208993738898 10.6957955692231188  8.5032619641484910
 -3.1893123963837966  7.9778361470610726  8.5495887561720192
 -3.1075031510446731  7.9687250559257752 11.6027741269480664
  1.6162461828244270 10.6948836797297826 11.5771494287122216
  1.6113397220103431  5.2804697101803937 11.5504465413877995
  5.2969898059166507  1.3939106974148481  6.6460395671104182
 11.6855111142298469  1.2826758602238826  1.8138246834827489
  6.8827879397125180  9.6207956716014493  1.8286632509169494
  2.1142437464420554  1.3012313454177571  1.7563582362351884
 -4.7444428572839108 10.6959926689561602 13.1889473694151018
  4.8910619491048752 10.7446689540230533 13.2200546811992936
  0.0416941591946918  2.4557548335454444 13.2261289133553959
  4.7414057963041207  5.2342447576093765  6.8013886975583606
  6.9345208950736650  1.8884830768370453  6.5445178145688123
  8.9716456763032770  5.1961448692820573  6.8463594174793920
  8.9253130241388359  2.9019074818504373  3.2144600829359993
  4.8014126555792691  2.8569462399886323  3.3722262392838260
  6.9110205684786008  6.4207185739400527  3.2822426287561344
 -1.9741495702112508  9.0997109088834467 11.9069300581408530
  0.0420543241975426  5.6351428874837568 11.8178977100877010
  2.1034845235167801  9.1495203404259868 11.7337950541576852
  2.1258565523448842  6.9199148069406018  8.2594302524431047
 -2.1960674843950256  6.7094366472725300  8.4247417163178984
  0.1083384875042587 10.1200870027421779  8.3106198520328132
 11.3213609941654330  3.8436031126913650  2.4869149062223519
  4.8845781806916264  7.9756605100514939  2.4902253477204384
  4.5471105952976911  0.3645439174343126  2.3385234079367421
 -2.3481408746977395 11.6783666705023919 12.4953666800082139
  4.4422685015411307  8.1831932077856440 12.6070159834290063
 -1.9904259782463254  4.0705045290401474 12.5841964620527165
  4.5441501397408999  7.8023171533296534  7.5222428491723496
 -1.8543384654682744 11.7700492108609751  7.5145130277740924
 -2.2415448680373475  4.2237189063308866  7.4783986658686734
 -4.3370037918891722  8.1052278369090356 12.6489721798144039
  2.0725047379662329  4.0297800038154010 12.4746194368569263
  2.4589208698910010 11.6596211892978907 12.5671182841119915
  9.2426387021186578  0.3675520896055544  2.4243567418798508
  2.5205713519926554  3.8499304936699756  2.3921234440665406
  8.9120322554239291  8.0244572317760561  2.5458397786067630
  2.3049034362038987  4.3805799736467472  7.4360058514578773
 -4.4710506970545438  7.7739052917272611  7.5792468985493455
  8.7422515502891951  0.1266126886435458  7.5050657493835269
  0.0914024818968688  2.9754277110034124  1.8903472863531730
  4.4030228754648437 10.4990995247747172  1.9844953271240553
 -4.2569392333227167 10.5177692344729756  1.9655658758174499
  2.4850513662107709  1.5034788957271561 13.0364752704575242
  6.8728074160987251  9.0008376034941104 13.1273656965637251
 11.2108478180690039  1.5337782838573253 13.0764135191326414
  6.8616789301293997  6.7764648852183802  6.8542466816526408
  4.1680359522632004  2.6464059528636557  6.8203648436398190
  9.4595460570711527  2.5764138161826406  6.9217263066519550
  9.3663992778841880  5.4934719081699166  3.0327552425678421
  6.8964454713695211  1.2422988529355925  3.1427092671826928
  4.4986622644340342  5.4433582791143591  3.0083935830521540
  0.0602749168501431 10.7797551382001071 12.0192736388250108
 -2.4465938769745113  6.5125890874977630 11.8108122787685090
  2.5101887827040246  6.5611635000862769 11.9599896419434515
  2.6750288433410776  9.5057449639046645  8.1783699670136620
  0.0150571819695639  5.3795214367574999  8.1157267716169255
 -2.3867511645344730  9.2932627990472145  8.0746059232420997
 -1.7586368677553532  3.2134817815414576 15.0508821057125939
  5.0761129829834575  8.8342093925565823  0.0133706276093114
  3.6292991785823143  0.0828533924926045 14.9794279922384934
  4.9989106521827456  7.1805460671830552  4.9939563237123803
  4.9504139859566614  0.6972323217111461  4.8978227347754109
 10.5284403571977716  4.0896859549759288  4.9902370462502388
 -1.7249495097377627 10.9880469852091007 10.0361306421993337
 -1.6952472519848014  4.6590083027494424 10.0355895082965070
  3.7942014082522539  7.9543118447018388 10.0552174161876025
 -4.9476878411347212  8.8236855181680376  0.0275687947361389
  1.8890066017738487  3.2271859184072338 14.9848992761478801
 10.1364489666563813  0.0948999327046335 15.0445838677305588
  8.8206094793446468  0.8736136531998751  4.9767191017222885
  8.7848227762047930  7.1591004433939975  5.0393332845472099
  3.1207796121909506  4.2174581258745238  4.9411959901172606
  1.8529643803254561  4.8938144241861421  9.9892685412540807
  1.8190862658734845 11.2071513072230164 10.0447641341720235
 -3.6972129549877963  8.1338622411896644 10.0920060868694730
 -2.2228621654506431 11.5905608100846358  4.9163857337047183

TS_B2.POSCAR
Si Al  O  H  C 
 1.0000000000000000
    13.6250000000000000    0.0000000000000000    0.0000000000000000
    -6.8124999999999973   11.7995961265629763    0.0000000000000000
     0.0000000000000009    0.0000000000000016   15.0670000000000019
  35   1  74   9   2
Cartesian
 -1.4081902677873095  2.7823857253903119  1.4490961258135486
  5.3999143648222727  9.1916325575750815  1.4717235827465405
  3.2983245930936285  0.0796291394070118  1.4229248666680530
  3.2275997807060599  0.0304210340964877 13.3426312986175031
  5.3933579018768194  9.1508846305043363 13.4171053665319207
 -1.4301101575410702  2.7642144831455102 13.4104455774263673
  5.3754240298972187  6.7640746000486995  6.4632749020709488
 10.1421109312942406  3.9772915658939487  6.4676440824830363
 10.1073722645063295  4.0159432573058416  3.3662655949643918
  5.3655587707928243  1.2805101642330261  3.3718122298693656
  5.4105402468538211  6.7273309287464151  3.3793960528529903
 -1.4040033916133572 10.5570466897572004 11.5483419318246003
 -1.4229477316103374  5.1705368671450316 11.4605761995634765
  3.2970346914543169  7.9126508085945320 11.4746112558165549
  3.3499668273229983  7.9622123585010147  8.4131618692071388
 -1.4317250913787951  5.1835246304505942  8.4143982637393737
 -1.4237742393749226 10.5991962802760344  8.3903756383968400
 -5.1113082291823373  9.1193173432451733 13.4216103433025253
  1.7046501121505586  2.7467813657824234 13.3714743110514167
 10.6649334715554183  0.0439889766122393 13.3885324214719272
 10.6349403023841145  0.0717472176005133  1.4501604016595973
  1.7334149878748095  2.7822699692851862  1.4290211861980542
 -5.0901509326312881  9.2006451777058729  1.4868930253926782
  8.5444708650446479  1.3033170098481905  3.3893786053825203
  8.5339915979561489  6.7215824361424401  3.3904550910580027
  3.8239095671020915  4.0070288362309041  3.3606722098843536
  3.7537345895696430  4.0208898707682152  6.4502312661162780
  8.5229195083722136  6.6926530575930059  6.4966748776179877
  8.5908327985690676  1.2607954327552486  6.4470705939936002
  1.7011879616188201  5.2640251528078883  8.3714313748993732
  1.7093375174303660 10.6833691213266793  8.3839285050813448
 -3.0575786109267153  7.9371208670133040  8.4431112964213000
 -3.0180072798940212  7.9089835190389133 11.5141518383154224
  1.6928988912085585 10.6361250706864094 11.4833241421565635
  1.6947304547979416  5.2151166613389108 11.4704977799671592
  5.3510407548150010  1.2648391140143183  6.4552208235584176
 11.7511791862689474  1.2381837896395202  1.7094865157203671
  6.9637704981201871  9.5915849310395522  1.7186045118863722
  2.1885690148078032  1.2437038616339120  1.7287445402610542
 -4.6799388245748252 10.6512916941307410 13.0713363538661778
  4.9846882691105083 10.7004869000786176 13.1184282107222323
  0.1313964209034549  2.3828106153493627 13.1606326887296650
  4.7445046224451435  5.2967333092011968  6.6898905590375533
  7.0442680573969900  1.5682925070325642  6.6260748625000527
  9.0728100292120519  5.1802800456915410  6.7378192470679306
  8.9993283794868120  2.8530450039822512  3.1243229921141316
  4.9317555963084967  2.8484824065080430  3.1101431187012452
  6.9727083272205261  6.3261710752870952  3.1469649173625291
 -1.8784681781299217  9.0242608741480836 11.8470029549431182
  0.1291132596587181  5.5998659905767063 11.7190648731073654
  2.1851332328476039  9.0892335399595776 11.6185787552860731
  2.2920086015435297  6.7586316841244143  8.1389854294955892
 -2.0616824757186998  6.6683745284200846  8.2992191445807340
  0.1542785203357930 10.3289561744528839  8.0574965682713149
 11.3962868100975410  3.7962135386030202  2.4046243442356006
  4.9745379206628861  7.9389584628336438  2.3968132299620284
  4.6642149235018744  0.3465576980553114  2.2274391126501110
 -2.2646185415192890 11.6035885533233216 12.4373920433560379
  4.5205400643042370  8.1380220121121933 12.5086452076848254
 -1.8820478086682240  4.0033318402592988 12.4790757304153299
  4.6311380730530525  7.8573133901909484  7.4145185191844201
  4.7750956370941742  0.0391973025828609  7.5790773282588422
 -2.1598122552574774  4.1656460863869453  7.3907530745245928
 -4.2667438961867621  8.0591718906010357 12.5359310744808514
  2.1403793816728265  3.9878616898271000 12.4273459504947414
  2.5587663621085466 11.6011394896778306 12.4529121361371509
  9.3183968257380734  0.3234796470022289  2.3448758700175154
  2.5613456948583186  3.8207897178966581  2.3501530387104359
  8.9580764927771366  7.9629902919176656  2.4397677977206094
  2.4115045307478642  4.1950350686268720  7.3833828240942623
 -4.3492730921208409  7.7513993309194253  7.4735643573640314
  9.1036160435655304  0.0397932554464997  7.4112021359469589
  0.1630510384469927  2.9013439066483762  1.8241652368328953
  4.4990474547533132 10.4676128404832536  1.9168034698535141
 -4.1799404381348717 10.4743091100939765  1.9028613562998491
  2.5807077327247852  1.4582167137141278 12.9378563909531668
  6.9508214308210334  8.9374106275480134 13.0443022418939023
 11.2880817138044236  1.4866381216794138 13.0114167422322993
  6.9459852811645533  6.7454473346321953  6.8604764285013236
  4.4422159873553984  2.6706912455271530  6.9059953330949861
  9.4979639403367049  2.5558544231061240  6.8564108683890117
  9.4575696787059123  5.4531461093280376  2.9974733546497996
  6.9679429692244090  1.1803079570569659  3.1053760993786708
  4.4891886792812832  5.4512629935522456  3.0345664052968297
  0.1515646183915292 10.7133917490831028 11.9705208660086360
 -2.3760952615444366  6.4436280099746162 11.7263396775686104
  2.6045995173176362  6.4981960666952840 11.8435019394919649
  2.6169538477061964  9.3662312593709398  8.1181575264906236
  0.1281525746987272  5.2718505739339587  8.0060458726771131
 -2.2560234685095142  9.2588534447870146  7.9870955402138124
 -1.6689538123240546  3.1875235188270161 14.9641092750817712
  5.1330518692101101  8.8013593859516810 14.9857186646766394
  3.6532683955296541  0.0276661078487610 14.9076564503938531
  5.1965622847249531  7.2437452911478930  4.9136683646963153
  4.9361147317419247  0.7879761068359323  4.8292864826039583
 10.6265398916422331  4.0015870342579225  4.9100624105200437
 -1.6121319221689498 10.8995539970143245  9.9826661822049410
 -1.5970525958026216  4.6198750211503077  9.9351533600981590
  3.8871000151560837  7.8921500545069447  9.9528163529898990
 -4.8521764021314109  8.7935799301450359 14.9969834350794446
  1.9741887771380469  3.1485117713999600 14.9276305817774073
 10.2077698307672247  0.0129387977104738 14.9509905861172125
  8.9697950987681434  0.8503629571706577  4.8963437430485186
  8.7662236693944511  7.1477725165794945  4.9485031473764804
  3.2571491622652178  4.0019894422026141  4.8884218873700860
  1.9281273568464949  4.7832561204017692  9.9145049520544326
  1.8583027333001447 11.1467099510268497  9.9453738382170194
 -3.5704045428670939  8.0764347362148463  9.9867636718199329
  2.3784039361481852  1.0428335765269103  8.3739679407389982
  6.9859677909513307 11.1324033273566112  5.5862443318569905
  2.4944961791118572  1.9969830444556198  8.1742368427334871
  2.0459824788298953  0.3025285407401047  6.1751029342510995
 -5.6023382158624013 11.1126318936391968  7.5225222532133573
  0.5272147226421940  0.9944222462068030  7.0411275944166665
  3.2894040607791868  0.6617847973920953  8.1877965331683793
  6.1573273967059636 10.8394890403410535  6.0197687068505941
  5.9870946640287137 11.4276984622779398  3.7806431559816343
 -0.6255382600115822  1.1223414647327603  4.7796705869027587
  0.7887293211130253  0.3892099776757356  3.9409701133091524
  1.2066099196807243  0.1675665240163715  6.8527787894500216
 13.4696255421561055  0.1869493017291088  4.4429340813960945

TS_B2.xyz
171
#
H        8.75267219       8.82804764      15.12881435
Si       5.39991389       9.19163174      16.53872212
Si       5.39335742       9.15088382      28.48410284
Si       5.37542355       6.76407400      21.53027299
Si       5.41053977       6.72733033      18.44639442
Si       3.29703440       7.91265011      26.54160890
Si       3.34996653       7.96221165      23.48015979
Si       8.51369102       9.11931653      28.48860782
Si       8.53484831       9.20064436      16.55389156
Si       8.53399084       6.72158184      18.45745345
Si       8.52291875       6.69265246      21.56367296
Si       1.70933737      10.68336817      23.45092642
Si       1.69289874      10.63612413      26.55032179
O        6.96376988       9.59158408      16.78560302
O        4.98468783      10.70048595      28.18542571
H        4.79308867       5.40972666      21.73943790
H        9.02610425       5.30873306      21.78433570
O        6.97270771       6.32617051      18.21396330
O        2.18513304       9.08923273      26.68557639
H        2.38099705       6.85986856      23.22904533
H        0.28704827      10.35921477      23.15236503
O        4.97453748       7.93895776      17.46381168
O        4.52053966       8.13802129      27.57564276
O        4.63113766       7.85731269      22.48151652
O        2.55876614      11.60113846      27.51990969
O        8.95807570       7.96298959      17.50676624
O        2.29111584      11.83938833      22.47820014
O        4.49904706      10.46761191      16.98380196
O        6.95082081       8.93740983      28.11129975
O        6.94598466       6.74544674      21.92747448
H        9.38418746       5.55392715      18.09569547
H        4.55909689       5.54808563      18.12772914
H        0.27475500      10.70721530      26.99857951
H        2.65959941       6.61054562      26.88119857
O        2.61695362       9.36623043      23.18515547
H        5.15514128       8.83366395      15.11426922
O        5.19656182       7.24374465      19.98066659
O        3.88709967       7.89214935      25.01981413
H        8.75048938       8.82165304      29.92820623
O        8.76622289       7.14777188      20.01550137
O        1.85830257      11.14670896      25.01237162
H        5.15528064       8.83120684      29.91876192
H        3.43088663      11.81743727      15.08157514
Si       3.32961064      15.77688629      21.53464217
Si       3.29487197      15.81553798      18.43326396
Si       3.85243313      11.84358405      28.45552990
Si       3.82243996      11.87134229      16.51715894
Si       1.73197071      13.10291197      18.45637697
Si       1.77833264      13.06039040      21.51406869
O        4.93867875      13.03777876      16.77648503
H        0.32723953      13.34890525      21.68202277
H        2.35403332      16.87443355      21.78113664
O        2.18682819      14.65263983      18.19132138
O        4.58378640      15.59580828      17.47162279
O        4.65268733      15.96524080      22.45775108
O        2.50589660      12.12307470      17.41187433
O        4.47558132      13.28623307      28.07841425
O        2.68546370      14.35544928      21.92340892
H        2.69754728      17.13667270      18.09425529
H        0.27086021      12.98890840      18.19316625
O        3.81403955      15.80118176      19.97706064
H        3.43436991      11.81518954      29.88435371
O        2.15729491      12.64995796      19.96334197
Si      10.11082370      11.87922421      16.48992340
Si      10.04009889      11.83001611      28.40962878
Si      12.22099552      10.55704575      26.61533957
Si      12.20122468      10.59919534      23.45737356
Si      15.33433616      10.68336817      23.45092642
Si      10.56742045       7.93712016      23.51010921
Si      10.60699178       7.90898282      26.58114948
Si      15.31789753      10.63612413      26.55032179
O        8.94506038      10.65129075      28.13833386
O       11.74653078       9.02426007      26.91400057
H       15.76784327       9.22212840      26.67395647
H       11.48316260       6.77048796      23.37779812
O       13.77927730      10.32895526      23.12449452
O       11.36038045      11.60358752      27.50438960
O        9.35825527       8.05917118      27.60292863
H       16.11425110      11.52366489      27.44206895
O        9.27572609       7.75139864      22.54056236
O       15.91611463      11.83938833      22.47820014
O        9.44505872      10.47430818      16.96985985
O       13.77656340      10.71339080      27.03751847
H       11.19926378       6.55694545      26.77692852
H       16.16778838       9.47385768      23.20687241
O       11.36897552       9.25885262      23.05409350
H       10.43657786      11.83153448      15.03777654
O       12.01286701      10.89955303      25.04966396
O       15.48330136      11.14670896      25.01237162
O       10.05459457       8.07643402      25.05376145
H       10.43089184      11.82748690      29.84642907
H        8.76606533      14.91673736      15.06196447
Si       5.40430925      14.58198056      16.51609466
Si       5.38238936      14.56380932      28.47744305
Si      12.18792295      18.56366908      21.53027299
Al      12.16353968      13.06443408      21.52221891
Si      16.95460943      15.77688629      21.53464217
Si      16.91987076      15.81553798      18.43326396
Si      12.17805769      13.08010513      18.43881059
Si      12.22303916      18.52692541      18.44639442
Si       5.38955179      16.97013149      26.52757385
Si       5.38077443      16.98311925      23.48139618
Si       8.51714936      14.54637620      28.43847179
Si       8.54591423      14.58186480      16.49601972
Si      15.35696950      13.10291197      18.45637697
Si      15.34649024      18.52117692      18.45745345
Si      10.63640862      15.80662356      18.42767058
Si      10.56623365      15.82048459      21.51722936
Si      15.33541815      18.49224754      21.56367296
Si      15.40333143      13.06039040      21.51406869
Si       8.51368721      17.06361977      23.43842930
Si       8.50722970      17.01471128      26.53749543
O        9.00106822      13.04329883      16.79574305
O        6.94389580      14.18240548      28.22763018
O       11.55700360      17.09632792      21.75688863
O       13.85676683      13.36788745      21.69307294
O       15.88530862      16.97987467      21.80481731
O       15.81182698      14.65263983      18.19132138
O       11.74425455      14.64807723      18.17714151
O       13.78520710      18.12576559      18.21396330
O        6.94161264      17.39946057      26.78606250
H        9.05543789      18.43409340      23.22528889
H        4.80070635      18.35037688      23.37533864
H       18.10232195      15.61395777      17.55105354
H       11.82223339      19.64074357      17.54313119
O       11.47671391      12.14615275      17.29443758
O        4.93045175      15.80292656      27.54607329
H       11.50764833      19.56288530      22.39970614
O       11.58759461      11.83879238      22.64607532
H       18.16752566      15.94955824      22.38089227
O        8.95287859      15.78745642      27.49434351
H       16.06486442      12.20667393      17.50099078
O        9.37384486      15.62038446      17.41715149
H       15.73625599      19.66212363      17.58370070
O        9.22400371      15.99462978      22.45038083
O        6.97555042      14.70093873      16.89116374
O        9.39320690      13.25781166      28.00485391
O       13.75848406      18.54504182      21.92747448
O       11.25471499      14.47028609      21.97299338
O       16.31046249      14.35544928      21.92340892
O       16.27006824      17.25274071      18.06447175
O       13.78044175      12.97990293      18.17237449
O       11.30168768      17.25085759      18.10156480
H        4.50935859      18.14577968      26.77299567
H        9.34529921      18.19654037      26.88106509
O        6.94065196      17.07144519      23.07304383
H        5.16537743      14.95319928      15.09404373
O       12.00906122      19.04333973      19.98066659
O       11.74861369      12.58757112      19.89628472
O       17.43903834      15.80118176      19.97706064
O        5.21544694      16.41946969      25.00215114
H        8.76342952      14.91344128      29.86034728
O       15.78229370      12.64995796      19.96334197
O       15.57872229      18.94736696      20.01550137
O       10.06964827      15.80158417      19.95542012
O        8.74062658      16.58285078      24.98150274
H        9.30699535      13.79657795      23.24123478
C        8.01910921      11.96716159      21.91977684
H        8.85848169      12.10212359      21.24210105
H        8.02266107      11.11263091      22.58952025
H        7.33971407      12.79401724      22.10812563
O        9.19090312      12.84242856      23.44096586
H       10.10190316      12.46137982      23.25479447
H        6.15732685      10.83948808      21.08676684
O        6.98596717      11.13240234      20.65324250
C        6.65712495      11.98654436      19.50993235
H        5.98709413      11.42769745      18.84764148
H        6.18696119      12.92193644      19.84666883
H        7.60122865      12.18880502      18.99296843
H        5.16392701      14.95099602      29.89852759
H       16.02504494      19.46213679      22.45857538

TS_B3.xyz
168
#
H        8.45733015       9.06203152      15.27551702
Si       5.08547574       9.40379591      16.69952969
Si       5.07459399       9.35820732      28.64293841
Si       5.01831393       6.91143754      21.64861520
Si       5.06289311       6.92711804      18.58302413
Si       2.98133261       8.12851340      26.69515605
Si       3.02961205       8.21031617      23.62918461
Si       8.19685765       9.32978217      28.63407377
Si       8.22842396       9.41901484      16.70285212
Si       8.24780328       6.95410248      18.60213117
Si       8.21186706       6.90830728      21.68471811
Si       1.36752495      10.87503798      23.62544910
Si       1.37452640      10.84283467      26.71686135
O        6.65955968       9.76305562      16.95236924
O        4.66807419      10.90804207      28.34568448
H        4.57981017       5.51417333      21.91785073
H        8.65707656       5.50555839      21.91100257
O        6.66884808       6.65164896      18.48419705
O        1.86396812       9.29687867      26.86438738
H        1.97709398       7.17969293      23.41206236
H       -0.02069503      10.38005558      23.41341538
O        4.63663224       8.14906758      17.61399232
O        4.20533666       8.34471086      27.73356294
O        4.29584281       7.96827302      22.64315240
O        2.23364536      11.80743318      27.69372826
O        8.70759308       8.18880988      17.65484387
O        1.72302914      12.10989221      22.64833115
O        4.20008628      10.68878154      17.12489051
O        6.63376755       9.14192524      28.27706275
O        6.62110101       7.02003051      21.87453336
H        9.02906021       5.75426554      18.19329192
H        4.36771656       5.69332921      18.12300751
H       -0.04519071      10.91047803      27.16064996
H        2.35056373       6.82192422      27.02993349
O        2.40530860       9.66678591      23.30104330
H        4.84596411       9.04079788      15.27545553
O        4.66945125       7.32946298      20.10756303
O        3.56262016       8.13388269      25.17230292
H        8.45307328       9.05646004      30.07517375
O        8.64641169       7.38006556      20.14950350
O        1.54715022      11.35262368      25.18089917
H        4.84556121       9.03770294      30.07888462
H        3.13605236      12.05308183      15.24114978
Si       2.99359659      16.00212442      21.66286875
Si       2.97312481      16.03775762      18.56994772
[truncated: 387,665 more chars]
