# Supplementary material for: Accurate and Efficient Description of Acidic Zeolites with Plane‐Wave Density Functional Theory Using Range‐Separated Hybrid Functionals
Source: Chemphyschem. 2025 Jun 30;26(15):e202500147. doi: 10.1002/cphc.202500147 (PMC12321285; doi:10.1002/cphc.202500147)
Supplement: Supplementary file 1 — Supplementary Material [file CPHC-26-e202500147-s001.zip › total_energies.csv]

Total energy (eV)	cluster:reference	cluster:RPA/cc-pVQZ	cluster:RPA/cc-pVTZ	cluster:MP2/CBS(34)	cluster:M06/TZVPP	cluster:M06/QZVPP	cluster:revM06/TZVPP	cluster:revM06/QZVPP	cluster:revM06/500eV	PBC:revM06/500eV	cluster:M06-2X/TZVPP	cluster:M06-2X/QZVPP	PBC:M06-SX/500eV	cluster:$\mathrm{\omega}$B97M-V/TZVPP	cluster:$\mathrm{\omega}$B97M-V/QZVPP	cluster:$\mathrm{\omega}$B97M-rV(6.2)/400eV	cluster:$\mathrm{\omega}$B97M-rV(7.1)/400eV	cluster:$\mathrm{\omega}$B97M-rV(8.5)/400eV	PBC:$\mathrm{\omega}$B97M-D3(BJ)/400eV	cluster:$\mathrm{\omega}$B97M-D4/TZVPP	cluster:$\mathrm{\omega}$B97M-D4/QZVPP	cluster:$\mathrm{\omega}$B97M-D4/400eV	PBC:$\mathrm{\omega}$B97M-D4/400eV	cluster:r$^2$SCAN0-D4/TZVPP	cluster:r$^2$SCAN0-D4/QZVPP	cluster:r$^2$SCAN0-D4/400eV	PBC:r$^2$SCAN0-D4/400eV	PBC:r$^2$SCAN0-rVV10/400eV	cluster:r$^2$SCAN35-D4/TZVPP	cluster:r$^2$SCAN35-D4/QZVPP	PBC:r$^2$SCAN35-D4/400eV	cluster:r$^2$SCAN50-D4/TZVPP	cluster:r$^2$SCAN50-D4/QZVPP	cluster:$\mathrm{\omega}$B97X-D/TZVPP	cluster:$\mathrm{\omega}$B97X-D/QZVPP	cluster:$\mathrm{\omega}$B97X-V/TZVPP	cluster:$\mathrm{\omega}$B97X-V/QZVPP	PBC:$\mathrm{\omega}$B97X-rV/500eV	cluster:$\mathrm{\omega}$B97X-D4/TZVPP	cluster:$\mathrm{\omega}$B97X-D4/QZVPP	cluster:$\mathrm{\omega}$B97X-D4/400eV	PBC:$\mathrm{\omega}$B97X-D4/400eV	PBC:$\mathrm{\omega}$B97X-D3(BJ)/400eV	cluster:$\mathrm{\omega}$B97-D4/QZVPP	PBC:$\mathrm{\omega}$B97-D4/500eV	cluster:HSE06-D4/400eV	cluster:HSE06-D3/400eV	PBC:HSE06-D3/400eV	cluster:HSE38-D3/400eV
2-pentene	-5340.7926007404385	-5353.232621346934	-5350.293985684286	-5338.329166378619	-5345.51112782817	-5346.0532243103635	-5345.2934191118	-5345.777205807881	-110.18804489	-110.27932677	-5347.166860460866	-5347.644011520836	-95.52688506	-5346.784029056945	-5347.079514468372	-67.27028673	-67.72856113	-68.22899354	-70.64196822000001	-5351.344928567861	-5351.639968229045	-70.44355850947287	-70.54118006203434	-5346.11494640332	-5346.413761203472	-101.21815910478544	-101.27626358009725	-100.01493102	-5345.963958025912	-5346.2529220644	-107.42219509009725	-5345.762152978771	-5346.027939787682	-5348.381708085385	-5348.7034444674555	-5348.4227310402175	-5348.715637094796	-137.64702228	-5353.103875894457	-5353.396849934232	-125.20652774097756	-125.2887287265204	-125.32240782	-5349.2172896094	-128.4055737423716	-94.48944235844891	-94.3758899841241	-94.37592456	-100.9056011741241
ZOH	-508740.42766532925	-508979.32269472594	-508871.0518538168	-508712.4008854935	-509357.45216440695	-509382.5199272149	-509353.052945993	-509378.0711934942	-1728.79832465	-1454.13976501	-509374.26483201265	-509398.17730254686	-1323.11353174	-509387.1359349321	-509407.2296162039	2254.38123896	2244.12649136	2232.97299279	1916.15299228	-509530.1045123549	-509550.21157487674	2182.4145406155135	1915.5829410684723	-509319.08566418546	-509341.0817564708	-1531.567280219289	-1279.6661858999962	-1253.15764366	-509309.76173007634	-509331.3528477274	-1360.2450352199962	-509296.4555469821	-509317.1871555558	-509382.0679062213	-509404.70057750435	-509334.46480314643	-509356.2911216892	-2050.98734762	-509490.3863568309	-509512.23590671376	-1783.362188558419	-1480.2527429406307	-1477.58684297	-509429.1942041481	-1506.7207858859927	-1281.4164268402951	-1275.596423202155	-1059.1031244	-1396.261987762155
ZOH_HexaMB	-521461.8006127583	-521727.7822686551	-521612.99470656825	-521429.2771040592	-522090.66724322084	-522116.7873698883	-522086.17795992055	-522112.15321001754	-1966.2057558800002	-1691.7210503	-522111.62966827233	-522136.4894657698	-1529.47785987	-522124.581011691	-522145.20363592386	2122.66934279	2111.75406761	2099.89048779	1777.21829393	-522277.49309754727	-522298.1329489281	2044.235457076597	1777.0564425933408	-522054.02728899766	-522076.6715226267	-1749.706649197463	-1498.0212914214007	-1468.74461564	-522044.26350801	-522066.4793984461	-1591.6924740114007	-522030.3603455557	-522051.60173022887	-522121.91581097123	-522145.1616025097	-522074.73990430543	-522097.11599585146	-2349.54354494	-522241.30816462944	-522263.71355537797	-2052.3341299406165	-1749.576803883132	-1747.08284752	-522171.1486932621	-1783.011385147128	-1484.4472843890567	-1478.0230209251013	-1261.6280267900001	-1612.6792875551012
ZOH_CO	-511821.37580225733	-512064.3226768252	-511954.61255097215	-511792.8752675003	-512440.83704796684	-512466.0902905035	-512436.4323199598	-512461.64461735205	-1753.38567129	-1478.74605425	-512458.18997589033	-512482.29918746126	-1344.58488224	-512471.5921685955	-512491.8152929876	2258.65409332	2248.25758592	2236.95228161	1919.35132808	-512616.1721427033	-512636.40852663957	2185.654832416166	1918.7959333470692	-512401.9509904297	-512424.0920086255	-1552.543490630151	-1300.6624080955808	-1273.7167682	-512392.4170279626	-512414.1492772569	-1382.8783379755807	-512378.80900604563	-512399.66855939315	-512466.03194822784	-512488.81358952075	-512418.5849318451	-512440.5499613423	-2087.33614883	-512576.1574841375	-512598.1458840544	-1809.679942272058	-1506.5935895086272	-1503.9391868	-512513.9382465302	-1534.0762686521064	-1300.0823479146911	-1294.2074312659306	-1077.72833657	-1416.6749201459306
ZOH_DME	-512955.38212166063	-513202.63061372185	-513092.15881514666	-512926.01372424077	-513575.7123315984	-513601.1181106604	-513571.0078734112	-513596.31780756626	-1795.1452904199998	-1520.54576868	-513593.3733724723	-513617.5788002256	-1380.4726619	-513606.239276167	-513626.52221878234	2223.16823999	2212.67509843	2201.26642237	1882.773763	-513752.11965320207	-513772.4151351458	2149.1983791809566	1882.272644324298	-513537.28386053856	-513559.49105299683	-1591.6784205858207	-1339.8557404731346	-1312.50596583	-513527.74389107677	-513549.5395578166	-1424.3852156331347	-513514.13546711236	-513535.0414614556	-513602.010503257	-513624.844682122	-513554.3509922913	-513576.3676101778	-2138.53208725	-513713.29199154914	-513735.33211273665	-1857.913792088709	-1554.8802664700943	-1552.22620497	-513649.7877631521	-1583.0531235822352	-1337.195416562812	-1331.2734952271594	-1114.82362235	-1456.2464553271593
ZOH_MeOH	-511887.44558029395	-512132.1360323053	-512022.2085491431	-511858.5918793106	-512506.7604818585	-512532.05003031925	-512502.12502026826	-512527.3516018139	-1773.31236104	-1498.67983331	-512524.1136850975	-512548.2387879551	-1361.59247671	-512537.0352126512	-512557.26713551814	2236.46608689	2226.03684308	2214.69646308	1896.72402262	-512682.02862116095	-512702.27344385546	2163.0846130060672	1896.2018797112505	-512468.24352167675	-512490.393817042	-1571.625852786695	-1319.7659166020553	-1292.66931052	-512458.7328826008	-512480.47357623576	-1403.0629769020552	-512445.16278953897	-512466.0237832232	-512532.46573466767	-512555.2460746854	-512484.76941694826	-512506.7362864092	-2111.07872353	-512642.7833486326	-512664.7737268584	-1832.9969878846546	-1529.9350992928198	-1527.27964737	-512580.08058843494	-1557.4927243945647	-1318.4973806862286	-1312.6044122691128	-1096.1313485	-1436.2541477891127
ZOH_NH3	-510279.3668121726	-510521.5791336912	-510412.41803910554	-510250.87950467924	-510897.2547073385	-510922.43206601636	-510892.7630875722	-510917.88615878165	-1757.68684732	-1483.15729347	-510914.3965509138	-510938.41534014547	-1348.18382894	-510927.31576190586	-510947.4788581124	2237.44166714	2227.0901131	2215.83295715	1898.21139986	-511071.4317433382	-511091.60763786896	2164.643152972258	1897.6721092246219	-510858.98548136733	-510881.0598741241	-1557.7905774979695	-1306.0314459905962	-1279.17915727	-510849.55078562454	-510871.2171774664	-1388.3419216605962	-510836.0878307306	-510856.88081967237	-510922.6899107387	-510945.3914322195	-510874.9623753761	-510896.8590977218	-2088.54053981	-511032.06740178395	-511053.9872909812	-1815.9753463693125	-1513.0093318672793	-1510.3321783	-510970.0314221634	-1540.1772729762804	-1305.9806822540415	-1300.1195968864995	-1083.74825571	-1422.6460538164995
ZOH_toluene	-516120.38535879896	-516373.89657729096	-516261.94166506553	-516090.02321027755	-516744.3523184426	-516770.04187139065	-516740.1364607546	-516765.7024426067	-1855.3424314999997	-1580.80916619	-516763.71532754006	-516788.1580846915	-1433.34447656	-516776.84983368247	-516797.2379470964	2190.88962407	2180.25988956	2168.70296381	1848.70011152	-516925.3800458763	-516945.781614995	2115.3753806209343	1848.3154309719635	-516706.94863225525	-516729.3025557662	-1647.527243643491	-1395.789510038573	-1367.74141709	-516697.311881322	-516719.2476494432	-1483.292804228573	-516683.57156810607	-516704.58606711	-516772.6532092159	-516795.63018054893	-516725.37178325234	-516747.507883896	-2210.8172737	-516887.2590367317	-516909.42015518754	-1926.2198244801548	-1623.326434853552	-1620.74437249	-516820.99027401616	-1653.6410573445378	-1389.0746510959946	-1382.9130674952723	-1166.50973521	-1510.9293128652723
ZOMe	-509808.2412651167	-510049.71124322823	-509940.9185882459	-509779.7023252448	-510426.2687970721	-510451.43581707537	-510421.7883507747	-510446.88319545565	-1750.48606312	-1475.85140388	-510443.4464688141	-510467.43366046256	-1341.82582694	-510456.23330080684	-510476.37108998036	2241.19319008	2230.88237084	2219.66883621	1902.3127462	-510600.06726484606	-510620.2182434813	2168.657986442996	1901.7781130631363	-510387.96666491724	-510410.01308153453	-1551.4729770878125	-1299.6029054793066	-1272.85401152	-510378.5945531739	-510400.23413294397	-1381.3933581493068	-510365.22342219885	-510385.9928936681	-510451.43255253526	-510474.1097481363	-510403.92003022716	-510425.788344009	-2078.36853711	-510560.8280491466	-510582.71981727955	-1808.209226329859	-1505.141882398172	-1502.4855300699999	-510498.7527286801	-1532.146938124475	-1299.9818398547172	-1294.0863666744299	-1077.61574675	-1416.04449533443
CH4	-1101.0242898826732	-1104.4690033366996	-1103.7841804590537	-1100.3002829009006	-1101.9122008247748	-1102.0450635930201	-1101.7226134097884	-1101.8399796305807	-31.81690967	-31.84036118	-1102.1084436005885	-1102.2303927220337	-27.47836411	-1101.8627271296846	-1101.9394339846472	-24.27853727	-24.41806688	-24.56942005	-25.20431237	-1103.0315442221222	-1103.108126933576	-25.158967224474917	-25.183320241069136	-1102.015068974156	-1102.085720571088	-29.36610793156358	-29.381538616429477	-29.03448492	-1101.990188959351	-1102.0590929812697	-31.14299298642948	-1101.9575530935367	-1102.023229685676	-1102.6287677071987	-1102.7067053385492	-1102.509894184386	-1102.5812285715142	-39.06878127	-1103.6764992219025	-1103.7477882740468	-36.3899545429232	-36.410376604443336	-36.42267795	-1102.6760482475017	-37.12913813122735	-27.64206449743846	-27.625759991156244	-27.62576543	-29.506510081156243
CO	-3080.6180748331585	-3084.709766756004	-3083.2480306294915	-3080.1016450858247	-3083.0642947706106	-3083.2635437625554	-3083.0657803957697	-3083.27762039844	-24.29089573	-24.31107125	-3083.6233748178224	-3083.839878083169	-21.18944758	-3084.079827883067	-3084.2275646871753	4.65348525	4.47711128	4.28581591	3.57178211	-3085.702009633249	-3085.8498025096815	3.585191175465756	3.576562789194694	-3082.4759693673077	-3082.6256796340676	-20.58874014961959	-20.599896656862725	-20.16860244	-3082.2774119625096	-3082.423006663202	-22.248490006862724	-3081.990726575046	-3082.1303434019896	-3083.614687833762	-3083.782240905624	-3083.729556148456	-3083.8851852890775	-35.92301048	-3085.362067846418	-3085.5177271886837	-25.92778346619517	-25.93210989559905	-25.9354844	-3084.369041641661	-26.957785741691087	-18.244964561696044	-18.237107747480056	-18.23729971	-20.048818737480058
DME	-4214.01681002283	-4222.305106184717	-4219.989740927543	-4212.60085098924	-4217.37459545012	-4217.7451136394475	-4217.019140471292	-4217.3721550000455	-65.44442239	-65.4960924	-4218.117936595265	-4218.476130895246	-56.52551146	-4218.0023972753	-4218.250786505587	-30.09262534	-30.41541414	-30.76672007	-32.29708575	-4220.975288560986	-4221.223129384992	-32.213321188112324	-32.256062908543235	-4217.158119630629	-4217.40028419125	-59.058916218980556	-59.09008227454443	-58.2480069	-4216.972966864316	-4217.208264258852	-63.068804084544425	-4216.713127205378	-4216.935056604036	-4218.860528024303	-4219.118602098371	-4218.776642453031	-4219.021398408031	-86.35615198	-4221.775760764068	-4222.020265033077	-73.4486690573929	-73.48159061966713	-73.49406223999999	-4219.5926655911435	-75.27538854863904	-54.70566439179174	-54.658790881220845	-54.6588059	-58.986019491220844
FA	-3112.821650557352	-3117.75429162512	-3116.143146467267	-3112.1126716616236	-3115.2924279082554	-3115.5314608292415	-3115.0663612081635	-3115.303495789186	-33.40875991	-33.44045215	-3115.6766567879586	-3115.9205946990614	-28.88263711	-3115.9202953044373	-3116.0924795311735	-5.56433303	-5.77182838	-5.99700098	-6.88717859	-3117.767244548121	-3117.9392589442496	-6.847363347375139	-6.870256389817562	-3114.804503649433	-3114.9721683266785	-29.299231380109752	-29.316490835709725	-28.80198656	-3114.6079871991956	-3114.7710679874704	-31.497808165709724	-3114.3258688342703	-3114.481785658553	-3116.0232399224533	-3116.205757350479	-3115.9859764678167	-3116.1604360292085	-46.97148883	-3117.843036526373	-3118.017376780808	-36.751885092257325	-36.769275875531854	-36.779213629999994	-3116.638010807516	-37.868161537412504	-26.68239060538325	-26.66671139624637	-26.66671864	-29.04666396624637
ZOH_HMMC	-522529.2095950981	-522797.73525038175	-522682.4278952109	-522496.0654956874	-523158.99843622366	-523185.2367056895	-523154.39824062225	-523180.45101088705	-1987.4141342599999	-1712.93740691	-523180.294034684	-523205.2295910057	-1547.69828407	-523193.20453027065	-523213.8714279039	2109.93060788	2098.98812998	2087.09657686	1763.86811702	-523346.94801377424	-523367.6321813424	2030.9689900825035	1763.767943087783	-523122.32552840543	-523145.0281139127	-1769.030142441623	-1517.3809600434734	-1487.877018	-523112.51247340004	-523134.78478536	-1612.2623244734734	-523098.54817676323	-523119.8297096428	-523190.805498678	-523214.103674703	-523143.67302289023	-523166.09328386537	-2376.38012015	-523311.1414211468	-523333.5915333376	-2076.583828647831	-1773.8496837750786	-1771.37561118	-523240.2656017107	-1807.9578572546504	-1502.4572328051122	-1495.97089976	-1279.5851879499999	-1631.92135009
B24_reactant	-522529.07428872364	-522797.66809535585	-522682.33847282786	-522495.83106849587	-523159.0226137311	-523185.27134039724	-523154.2834644697	-523180.3332052369	-1987.3270445299997	-1713.09366188	-523180.05214083457	-523204.9843387695	-1547.87192654	-523193.1451614413	-523213.8140064406	2109.97224499	2099.01753681	2087.11315139	1763.69215947	-523346.8840072	-523367.5695417516	2031.0176149681188	1763.5542899551363	-523122.31869566545	-523145.01519971975	-1769.065091862134	-1517.6707685773263	-1488.16602615	-523112.4727935278	-523134.7387810007	-1612.5269065273262	-523098.46729069576	-523119.744472455	-523190.8596250421	-523214.152591623	-523143.69088432804	-523166.1121511565	-2376.62621536	-523311.1211971992	-523333.57148133335	-2076.6020353598597	-1774.122909494975	-1771.6225980200002	-523240.24536131363	-1808.2399230342444	-1502.486983534951	-1496.0288038738338	-1279.91332757	-1631.929760323834
H2O	-2078.374930681165	-2081.5866432748435	-2080.3723127248727	-2078.0110201211746	-2079.6631616512823	-2079.8145021508153	-2079.454417736873	-2079.629505370502	-21.97547086	-21.99255619	-2079.7380492349466	-2079.928342579657	-18.96696851	-2079.854242770488	-2080.008891346672	-3.7987473	-3.94415793	-4.10142347	-4.68672534	-2081.0231408933396	-2081.1774289725504	-4.670291046026062	-4.676729957419605	-2079.2618619022924	-2079.398625147374	-19.128406117714306	-19.13675805326448	-18.78873905	-2079.1399804498474	-2079.272405901371	-20.66002147326448	-2078.962166900211	-2079.088395575231	-2080.0685774236867	-2080.2170296689865	-2079.883043593491	-2080.0357777638383	-31.78469685	-2081.0505471984034	-2081.202919587672	-23.900745943984454	-23.90369390191148	-23.91027811	-2080.4216572694904	-24.438528486505454	-17.479144555079905	-17.475330696834646	-17.4753332	-19.182626276834647
ZO-_HeptaMB+	-522529.68673752726	-522798.3032578488	-522682.99007358943	-522496.60374098236	-523159.620192508	-523185.8381079566	-523154.93161664676	-523180.96852403687	-1987.95357841	-1713.71116812	-523180.73465094034	-523205.6569787844	-1548.49241264	-523193.8121486841	-523214.469817109	2109.33376583	2098.38598753	2086.48861765	1763.0440426100001	-523347.5586621812	-523368.23347535613	2030.3688689024043	1762.929914953261	-523122.9886915968	-523145.67622665945	-1769.7095979588682	-1518.299301371502	-1488.79168445	-523113.130471267	-523135.38665434264	-1613.142358361502	-523099.10168614937	-523120.3669361411	-523191.45280520734	-523214.7318298071	-523144.3382150537	-523166.7460108678	-2377.29033265	-523311.7943837085	-523334.23175334645	-2077.23946067614	-1774.7345454637573	-1772.24131109	-523240.85231750767	-1808.8100454644941	-1503.146518321645	-1496.6676735426972	-1280.51774581	-1632.5491907526973
B23_reactant	-522529.56095553265	-522798.20200784155	-522682.8647741767	-522496.2868600974	-523159.46545453527	-523185.7466761338	-523154.73983115924	-523180.7976501894	-1987.7799471000003	-1713.56640886	-523180.5452931092	-523205.4723519219	-1548.32752716	-523193.6356776661	-523214.30593200726	2109.47520952	2098.51058935	2086.59559974	1763.15173198	-523347.4043131294	-523368.0912009875	2030.4913840917905	1763.0242809274662	-523122.83835383016	-523145.537507554	-1769.587411876658	-1518.2129777992848	-1488.68775494	-523113.00081707793	-523135.2689270629	-1613.0796232092848	-523099.00584094325	-523120.2859584325	-523191.38971249305	-523214.68446508277	-523144.21006839786	-523166.6312063535	-2377.15584647	-523311.60391317535	-523334.05397167074	-2077.090691002023	-1774.6183867305958	-1772.12775647	-523240.8062111066	-1808.7997782137154	-1503.016906835643	-1496.58689004125	-1280.48231994	-1632.4932858212499
MeOH	-3146.089571722048	-3151.8523435686475	-3150.0890596252807	-3145.188048575974	-3148.4208973717687	-3148.681225401869	-3148.135549458711	-3148.4002349249076	-43.60720094999999	-43.64137241	-3148.8292260494713	-3149.1028684755806	-37.64289305	-3148.8319099119162	-3149.0317283274007	-16.84727008	-17.08414472	-17.34142256	-18.39669079	-3150.9042103363263	-3151.103547520643	-18.344989416848566	-18.36910258809705	-3148.110882694361	-3148.2989858435094	-38.99412613910057	-39.0137195827872	-38.41720461	-3147.958269726517	-3148.140892395503	-41.7658205227872	-3147.7406793334117	-3147.9141488300556	-3149.3753061793864	-3149.578136381445	-3149.236771552764	-3149.434003332626	-58.97602267	-3151.3157615884465	-3151.5126281912494	-48.57582975544619	-48.59329702283266	-48.60664775	-3149.91379005491	-49.76190784402844	-35.99691639158523	-35.97461497453243	-35.97462345	-38.992680784532425
NH3	-1537.6639950823196	-1540.9984391627643	-1540.0581673047932	-1537.1150487094606	-1538.650350441701	-1538.7899440891704	-1538.4855417939427	-1538.6322675312838	-27.65442712	-27.67604355	-1538.853495503158	-1539.0163844611718	-23.79458011	-1538.8379218255782	-1538.9567175507689	-15.59934338	-15.74056287	-15.89368528	-16.50382509	-1539.9980589511442	-1540.1165420746647	-16.465134138329024	-16.48250443231825	-1538.560766683096	-1538.6678698910828	-24.869860494854475	-24.882469683792355	-24.53694829	-1538.4833560336867	-1538.5869724335698	-26.643304473792355	-1538.3718916012167	-1538.470280257579	-1539.2693232358524	-1539.3864412722141	-1539.1403075204346	-1539.2561466834686	-36.03347229	-1540.2982149145064	-1540.4137438451653	-31.24823359914074	-31.261815349691226	-31.27550628	-1539.4945497228623	-31.96311953084558	-23.162679632811823	-23.15464182197597	-23.154646030000002	-25.05726145197597
Z_tert-butoxide	-513013.00877761305	-513261.97926313576	-513151.52975579974	-512983.11055686616	-513633.93512275984	-513659.3576545108	-513629.2464258676	-513654.58053199097	-1816.8468886099997	-1542.34206502	-513652.08773274376	-513676.3221029811	-1399.44666805	-513664.79714721814	-513685.0704546036	2200.3699225	2189.88642294	2178.48647403	1859.401237	-513811.2916409027	-513831.5788352242	2126.0454332901354	1858.9972915489705	-513596.0034182108	-513618.21187940385	-1612.5433298234086	-1360.8549117314494	-1333.38254235	-513586.50539002573	-513608.3015048954	-1446.3047885214494	-513572.96483840264	-513593.85838973656	-513660.8579103262	-513683.685044648	-513613.4276086654	-513635.4314990791	-2161.66206516	-513773.2283322755	-513795.2572272323	-1883.8104249959313	-1580.9186676348138	-1578.29351137	-513708.7488582262	-1609.7705885357445	-1357.0168198876752	-1350.918344238535	-1134.58249667	-1476.7822237685348
benzene	-6310.973328969885	-6323.058211758531	-6319.800053544479	-6308.960628071743	-6316.89051710053	-6317.473337098848	-6317.18688898922	-6317.712121952957	-103.71263246000001	-103.81392045	-6319.2036141415465	-6319.7104022975955	-90.37377622	-6319.262531826463	-6319.567632732368	-48.9187653	-49.35761312	-49.83859509	-52.23390111	-6323.992666390275	-6324.297660400881	-52.01733300554948	-52.14113856837335	-6317.638567194098	-6317.960023987557	-94.75152102104767	-94.81472966607969	-93.56676939	-6317.385397266593	-6317.69548398907	-100.54020803607969	-6317.031371797878	-6317.3153438690215	-6319.804554562537	-6320.154404169925	-6320.150658926046	-6320.467354249373	-131.03647467	-6325.123152801105	-6325.4401648309395	-116.75912185154792	-116.86775575623956	-116.88187631	-6320.906152834775	-120.09670954454296	-87.74709717684678	-87.58366357350869	-87.58372021	-93.61817915350869
ZO-_buteneH+	-513012.95786884474	-513261.80983414093	-513151.2545015315	-512982.9756914781	-513634.0452652047	-513659.4972449712	-513629.29763815383	-513654.64313393773	-1816.9436857300002	-1542.39828532	-513651.95077635004	-513676.1863337591	-1399.53898182	-513664.8266601335	-513685.10689515824	2200.27531266	2189.75184429	2178.31027132	1859.37101546	-513811.3504740448	-513831.6430786109	2125.936439497784	1858.9301939271522	-513596.1412728119	-513618.35001718946	-1612.7192191491354	-1360.9544055881418	-1333.42466525	-513586.6276026355	-513608.42314054444	-1446.3857659481419	-513573.0674410253	-513593.96598848514	-513661.07243364444	-513683.90774357895	-513613.46986381983	-513635.4834804361	-2161.52944663	-513773.11221995595	-513795.1492598642	-1883.7504152294855	-1580.8017451573899	-1578.1859169000002	-513708.8035073271	-1609.7914590011324	-1357.204234971704	-1351.2369087006703	-1134.81958146	-1477.0516226906702
i-butene	-4272.513394445463	-4282.4649956548565	-4280.107818139619	-4270.530467047541	-4276.295962731142	-4276.735243727763	-4276.126610830263	-4276.515205929897	-88.04420511	-88.11785112	-4277.608332463834	-4277.994024556854	-76.31590751	-4277.301435351545	-4277.539464790393	-53.69796842	-54.06746878	-54.47084588	-56.40065013	-4280.955536238961	-4281.19316539371	-56.241836749682875	-56.32207922862089	-4276.7480824834265	-4276.987306404038	-80.82950843808744	-80.87771661828323	-79.86785038	-4276.61904255314	-4276.850588038317	-85.78641537828324	-4276.445113029257	-4276.658693205444	-4278.564092754006	-4278.823269611905	-4278.591018494889	-4278.826577139975	-109.96378419	-4282.344418314005	-4282.579957278185	-100.02699390553036	-100.09486415547237	-100.12034335999999	-4279.217162170062	-102.56854460728354	-75.43541444931165	-75.34611697267941	-75.34614651	-80.55807469267941
ketene	-4147.99621801579	-4154.465400127851	-4152.360164532489	-4147.088764229979	-4151.740021158431	-4152.044247043882	-4151.588887263517	-4151.894038269935	-45.77743098	-45.82249615	-4152.431733853192	-4152.755524682316	-39.77721834	-4152.767208747102	-4152.971167826257	-8.16716297	-8.43487888	-8.72620439	-9.92434862	-4155.287418636538	-4155.491369712008	-9.857187046534804	-9.897908914423914	-4151.259681856211	-4151.467306921112	-40.4021238845321	-40.42686546451269	-39.74576284	-4150.984905482162	-4151.186859893606	-43.26296546451269	-4150.591634597989	-4150.784099257209	-4152.748774933902	-4152.978546856728	-4152.77423063413	-4152.988263579736	-62.83866253	-4155.332232870187	-4155.54628320278	-50.329949210076954	-50.363128687826716	-50.378179970000005	-4153.566912263006	-52.005497650123196	-36.77848022606342	-36.74858911711738	-36.74860137	-39.79812566711738
ZO-_tolueneH+	-516118.8529471377	-516372.5365406328	-516260.5477989013	-516088.266712425	-516742.76242024056	-516768.4581011408	-516738.44862720906	-516764.00664823514	-1853.6943308700002	-1579.40679121	-516761.994866576	-516786.42045735306	-1431.92392224	-516775.3391178749	-516795.724993985	2192.39615407	2181.74118964	2170.15699986	1850.0052193800002	-516923.85509667353	-516944.2534739576	2116.898614815296	1849.5910929267952	-516705.3352198721	-516727.67384761036	-1645.9484139257288	-1394.4741166586587	-1366.41263468	-516695.6505804051	-516717.56950073363	-1481.9405012486586	-516681.8463689489	-516702.8486816754	-516771.14234402165	-516794.1084498766	-516723.9441291051	-516746.07594792324	-2209.66571945	-516885.72025950486	-516907.8757266077	-1924.7051693158987	-1622.0517458109096	-1619.44247389	-516819.4756509592	-1652.385060308482	-1387.5758367171545	-1381.478252853237	-1165.3180655	-1509.388417973237
n-butene	-4272.456676995437	-4282.413426381071	-4280.0580599405175	-4270.466326059559	-4276.25541914132	-4276.690050634702	-4276.080136765877	-4276.468805928643	-87.99746206	-88.07003095	-4277.562874737332	-4277.946262342781	-76.27140388	-4277.2520491805135	-4277.489023784171	-53.64554222	-54.01877615	-54.42619024	-56.34660294	-4280.907344299663	-4281.14395464655	-56.19102641480359	-56.26812373559223	-4276.703794105949	-4276.9419368242	-80.78496564920195	-80.83043814175862	-79.81803808	-4276.5753657929035	-4276.805814302913	-85.73951822175862	-4276.402507054438	-4276.615674143839	-4278.526261183339	-4278.784208020236	-4278.545369465276	-4278.780603631466	-109.91536307	-4282.289588517119	-4282.524840121726	-99.97138174767932	-100.03623250514845	-100.06591892	-4279.173327573877	-102.52226250153892	-75.40141331387193	-75.31540014873099	-75.31542886	-80.52448938873098
ZOH_isobutene	-513013.57290077244	-513262.45005169447	-513151.91901316086	-512983.65231430787	-513634.4356155089	-513659.8973189387	-513629.81844171096	-513655.1713247142	-1817.45559421	-1542.86488832	-513652.5001454925	-513676.743804761	-1399.99413655	-513665.278971541	-513685.560955913	2199.82089738	2189.29178753	2177.84411496	1858.9125315400001	-513811.83382166235	-513832.12882482656	2125.4493168300446	1858.4834750887012	-513596.6209516836	-513618.83526987553	-1613.1762483769337	-1361.3569900446892	-1333.81386172	-513587.1351107475	-513608.9365796729	-1446.8127679046893	-513573.6100395549	-513594.5151397312	-513661.50232494087	-513684.34367856785	-513613.88875101256	-513635.9050639098	-2161.90883814	-513773.56560436	-513795.60586293816	-1884.182449479486	-1581.1950901837463	-1578.60190212	-513709.172601145	-1610.1065228064529	-1357.6798760814402	-1351.710112024078	-1135.2557344699999	-1477.5625916240779
propene	-3204.0147743456428	-3211.510081451862	-3209.742094240457	-3202.4899767651777	-3206.8503774035753	-3207.185631430837	-3206.734127972857	-3207.026982323083	-65.67392054	-65.73020599	-3207.8362501226547	-3208.125415877118	-56.87426974	-3207.6070224814075	-3207.7874138738516	-39.91037866	-40.19674311	-40.50908849	-41.946363690000005	-3210.3561700938553	-3210.5363181327057	-41.82701734043466	-41.8891976938044	-3207.15636905071	-3207.3351843880528	-60.21608352432419	-60.250831236956174	-59.48834071	-3207.052310934382	-3207.225434322093	-63.925233916956174	-3206.9108101984884	-3207.071954933387	-3208.551760704554	-3208.7475905465117	-3208.5539001390225	-3208.732595361209	-82.07765222	-3211.360310236635	-3211.539003131431	-74.62138310337996	-74.6745193497029	-74.69982637	-3209.008210141589	-76.52114786841081	-56.17273714018918	-56.11565907535762	-56.115679320000005	-60.00755219535762
toluene	-7379.407220594986	-7393.963953739192	-7390.12082302708	-7376.947198078258	-7386.27470796128	-7386.956248127366	-7386.511942263321	-7387.131468036355	-126.01391577	-126.13407366	-7388.910055054227	-7389.511692214024	-109.74799656	-7388.898067830938	-7389.259274629885	-62.64604019	-63.16837095	-63.74059917	-66.62855834	-7394.534087486845	-7394.895048537445	-66.37228717149476	-66.51645675527908	-7387.169769767585	-7387.550502442417	-115.30662929589556	-115.38122407710495	-113.88316062	-7386.89035507064	-7387.258026374526	-122.34004859710495	-7386.502037832988	-7386.837442973235	-7389.761758153531	-7390.173226166549	-7390.130771290947	-7390.5030273106195	-158.86878822	-7396.051505399074	-7396.424067934589	-142.10775043059084	-142.23373892819018	-142.24636064999999	-7391.051462608764	-146.08414021287302	-106.95823072917648	-106.7579405782554	-106.75799694999999	-114.1096507982554
TS_B2	-515032.57394708926	-515283.06232801866	-515171.38743672846	-515002.8057407618	-515654.0202701828	-515679.5535698659	-515649.1133567712	-515674.5731425576	-1815.7664044299997	-1541.28380157	-515671.76759457827	-515696.12953621824	-1398.18552023	-515684.97468177316	-515705.36533587624	2220.52729844	2209.89720056	2198.34132361	1879.1580955	-515831.9939855433	-515852.3939141564	2145.7345479570977	1878.6870165231082	-515615.3260850828	-515637.63142297853	-1609.581829150729	-1357.8693914872797	-1330.16463734	-515605.5918089416	-515627.48184033803	-1443.8561483972799	-515591.70857557404	-515612.70513537334	-515680.86218220444	-515703.8029983991	-515633.05185422243	-515655.1742665617	-2169.23010464	-515793.09348375344	-515815.23626428953	-1880.5118465332982	-1577.6006811626687	-1574.96751032	-515728.99303534516	-1606.3702313141284	-1353.4381844516522	-1347.5261168847746	-1131.17582302	-1474.0876593047747
TS_B5	-515031.9864364581	-515282.5114975575	-515170.8727841162	-515002.2087899298	-515653.71653772006	-515679.2251552246	-515648.7235884181	-515674.1753425753	-1815.37566453	-1540.77467365	-515671.3248854457	-515695.68681687047	-1397.71703052	-515684.45521473675	-515704.83775028284	2221.07438626	2210.4611512	2198.92387107	1879.82246884	-515831.48118688166	-515851.87452844915	2146.274744122506	1879.3491548303728	-515614.9490528936	-515637.256820607	-1609.1727495526143	-1357.3337893550024	-1329.64434637	-515605.15914888104	-515627.05250760645	-1443.2617184350024	-515591.20005451265	-515612.19641969615	-515680.4062431604	-515703.3416979214	-515632.5024788368	-515654.61977718404	-2168.57143346	-515792.59060566296	-515814.73023486434	-1879.9849332894323	-1576.9563447854646	-1574.31348384	-515728.4228740866	-1605.6784193669566	-1353.0772025548436	-1347.1308633327296	-1130.6592495	-1473.6200665627298
TS_B17	-516118.49402824533	-516372.14036265545	-516260.1772939531	-516088.04538177856	-516742.36651466467	-516768.07233473565	-516738.0689156919	-516763.6303651846	-1853.2901825699998	-1578.81839807	-516761.6265101554	-516786.0623719544	-1431.3274136	-516774.90777744364	-516795.2980339832	2192.81887495	2182.17894302	2170.61106721	1850.56322161	-516923.4388921576	-516943.842482866	2117.3060263882708	1850.1715966346108	-516704.9731546167	-516727.31848086213	-1645.5951873917863	-1393.9162375399853	-1365.85043593	-516695.2552357181	-516717.18171877204	-1481.3454650899855	-516681.4053188803	-516702.41302044375	-516770.62225955835	-516793.595476034	-516723.41324360383	-516745.5479676861	-2208.92713258	-516885.2878488141	-516907.44708843506	-1924.2669037666717	-1621.4367173457117	-1618.8352680799999	-516818.8457596793	-1651.561278648703	-1387.1758180459349	-1381.0261966674661	-1164.67006477	-1508.9045275074661
TS_B18	-518197.3909573444	-518454.2697590329	-518341.1558493956	-518166.6082206758	-518822.6012856513	-518848.4335656504	-518818.1253701666	-518843.82533694897	-1875.8330463699997	-1601.42902301	-518841.95738844306	-518866.5386881867	-1450.8968022	-518855.4030088404	-518875.89293052506	2188.40973153	2177.65751463	2165.96978555	1845.24604766	-519005.08018637815	-519025.58348602	2112.06755522156	1844.8577722892962	-518784.89705101453	-518807.3525124713	-1665.3664380951436	-1413.764128842554	-1385.3607589	-518775.04233211157	-518797.07595355535	-1502.703525142554	-518760.996538863	-518782.10026069323	-518851.3419160461	-518874.422877134	-518803.9477074125	-518826.18587488215	-2241.40209693	-518966.9317128463	-518989.19472607464	-1948.7223597551804	-1645.970485628585	-1643.36453897	-518899.90818658035	-1676.709992477601	-1405.28974203604	-1399.1375205833006	-1182.8539055699998	-1528.7150281033005
TS_B19	-519265.105801798	-519524.54275383643	-519410.8644548486	-519233.79733575525	-519891.38761136215	-519917.3448357638	-519886.83507594944	-519912.62755267706	-1897.4985956699998	-1623.12724123	-519911.0625215454	-519935.728556981	-1469.61286047	-519924.4009990516	-519944.9478430739	2175.30215345	2164.47383155	2152.70399068	1831.44879108	-520074.98969855916	-520095.54968993604	2098.3355876276005	1831.0785004542804	-519853.7748477503	-519876.293596303	-1685.2691037967209	-1433.7344985679438	-1405.07224373	-519843.8962841629	-519865.9916173451	-1523.908120127944	-519829.82061557716	-519850.97839760454	-519920.69657966995	-519943.8387307063	-519873.31618811557	-519895.61005697894	-2268.65768923	-520037.2218080321	-520059.5405779506	-1973.449637840919	-1670.7548798503067	-1668.14334488	-519969.4229384048	-1702.0953009009525	-1423.838055353804	-1417.6502356723765	-1201.41689882	-1548.5564144923765
TS_B15	-514079.329296669	-514330.82978489436	-514219.7509196317	-514048.82753613655	-514701.12810816005	-514726.6826689747	-514696.3939211772	-514721.82480839535	-1837.03172146	-1562.56161478	-514719.4303997905	-514743.75035783177	-1416.7310213	-514732.2346736723	-514752.56073288963	2188.766984	2178.16082358	2166.63061557	1847.0987993	-514879.6848002428	-514900.02302384825	2113.798908449201	1846.6761906619404	-514663.48479009495	-514685.74308118876	-1631.0789479503337	-1379.3997795583018	-1351.59218067	-514653.8462326541	-514675.68950193026	-1465.9710050083017	-514640.1146408292	-514661.05424984597	-514728.7678812234	-514751.6525997822	-514681.1617001389	-514703.22168512136	-2187.19198522	-514841.7781055269	-514863.86132092046	-1906.8106201417877	-1603.9672135478643	-1601.3504604	-514776.4415957925	-1633.3484876538994	-1374.3186432289767	-1368.3053306451661	-1151.95870573	-1495.274139225166
TS_B7	-512952.90482911083	-513200.15218900883	-513089.633585841	-512923.44919520145	-513573.318556308	-513598.75354473846	-513568.5685445425	-513593.89006933285	-1792.7433678300001	-1518.20548097	-513590.8155433646	-513615.0303621271	-1378.16817437	-513603.76323046454	-513624.06496217096	2225.65861392	2215.16332399	2203.75243841	1885.17612731	-513749.6586713946	-513769.9724946375	2151.6740911511697	1884.6863292803635	-513534.6838939535	-513556.904198249	-1589.0559010142324	-1337.3075989124798	-1309.94847876	-513525.08702013653	-513546.89552222757	-1421.7816357124798	-513511.4021352159	-513532.3209833708	-513599.5303737248	-513622.376742342	-513551.8259412422	-513573.8562715642	-2136.06841193	-513710.7605744281	-513732.8139022447	-1855.3709471650898	-1552.4098559490171	-1549.76905423	-513647.3681455688	-1580.6999919378966	-1334.6279297300225	-1328.7036647527584	-1112.31322377	-1453.5662824927583
TS_B9	-511851.39793631167	-512095.2989608489	-511985.47635946225	-511822.8130924386	-512470.95225378225	-512496.21027385694	-512466.2229591384	-512491.4515340936	-1760.35048801	-1485.68786841	-512488.11320247373	-512512.2354462511	-1350.07452115	-512501.32102926704	-512521.55326700234	2250.58239687	2240.17352226	2228.8549222	1911.0486419800002	-512646.1445042541	-512666.3894192235	2177.3546640857785	1910.5046990800045	-512432.19676257565	-512454.3500180379	-1559.1659378973848	-1307.2633276001359	-1280.22840563	-512422.5476197561	-512444.29205338465	-1389.894402590136	-512408.7787434053	-512429.6460461196	-512496.2969077258	-512519.0839375595	-512448.6631402031	-512470.63789294084	-2096.19140568	-512606.5083286097	-512628.50623421266	-1818.3571019175758	-1515.257408778165	-1512.59945526	-512543.94576827314	-1542.7086805714712	-1306.5011065541255	-1300.5933931306063	-1084.08114644	-1423.4484870406063
TS_B6	-511884.9918739223	-512129.74003143836	-512019.8052495232	-511856.10559584975	-512504.4139333459	-512529.7175906812	-512499.6983084575	-512524.93663950457	-1770.93952266	-1496.34321931	-512521.6502984226	-512545.78434775793	-1359.26576312	-512534.61089510645	-512554.85542991763	2238.92316841	2228.4958103	2217.15732384	1899.11615459	-512679.62501868274	-512699.88169367705	2165.5214676814753	1898.609211220573	-512465.82240838	-512487.981850826	-1569.1789721591813	-1317.3462840556006	-1290.24291082	-512456.2312549118	-512477.98098834755	-1400.5670578756005	-512442.55046403274	-512463.42031565815	-512530.0616469804	-512552.851503511	-512482.32033042243	-512504.2982673937	-2108.66882048	-512640.3649486145	-512662.3657197575	-1830.5556408007374	-1527.5138455036572	-1524.86906264	-512577.6281354473	-1555.0825501337804	-1316.1311707479401	-1310.2424609412326	-1093.77828981	-1433.7540011812328
TS_B20	-524607.6262553525	-524879.5113308196	-524763.0642618206	-524574.3670641914	-525238.8508638237	-525265.2065519139	-525233.9944831472	-525260.1734052583	-2009.4871515699997	-1735.16096113	-525260.1442837301	-525285.2203459357	-1566.88494478	-525273.328737123	-525294.0895242861	2105.90128724	2094.85221934	2082.84684782	1758.7809757	-525428.2339008338	-525449.0119852615	2026.0931622754683	1758.7205284314255	-525201.9616192013	-525224.7629215351	-1788.5393819144201	-1537.0439893013988	-1507.19557637	-525191.9312619622	-525214.2989681021	-1633.3591378513986	-525177.6567664611	-525199.0217343918	-525271.0793012207	-525294.4683011682	-525223.7781007858	-525246.291097913	-2408.50771106	-525392.4441443695	-525414.9871618962	-2100.6923009722095	-1798.1203740330182	-1795.66791415	-525320.7155473401	-1832.6009094940566	-1520.2987001677443	-1513.7746262491773	-1297.53458297	-1651.3096939891775
TS_B8	-512953.4750196759	-513200.67830105947	-513090.1526274632	-512924.1875569698	-513573.81674167357	-513599.2090525931	-513569.05174718914	-513594.37686779647	-1793.22710651	-1518.60800755	-513591.42833194835	-513615.65265114995	-1378.58452303	-513604.35912304575	-513624.6527833662	2225.05392858	2214.55790419	2203.14533028	1884.6701553	-513750.2339627548	-513770.53892475285	2151.084145879409	1884.18006172329	-513535.4550782247	-513557.67010974046	-1589.8501659223618	-1337.996544181577	-1310.6482657	-513525.8465088717	-513547.6495291678	-1422.457689641577	-513512.1407262631	-513533.0555638105	-513600.14023325546	-513622.9852674849	-513552.3792085215	-513574.4077330391	-2136.56429848	-513711.32333594584	-513733.37424433953	-1855.9384589934818	-1552.8873328872778	-1550.23304499	-513647.81822469353	-1581.0609926386533	-1335.4374816407515	-1329.498058806985	-1113.01451329	-1454.3484033969848
TS_B4	-512952.8291860348	-513200.09932865115	-513089.5766588539	-512923.35643434105	-513573.252763235	-513598.64858001115	-513568.3936185515	-513593.7175073228	-1792.56601809	-1518.11661464	-513590.7099452771	-513614.93685427407	-1378.11186532	-513603.6679795343	-513623.9656321361	2225.75394543	2215.24993069	2203.82893411	1885.1870267	-513749.55489797704	-513769.8633203177	2151.772381316291	1884.6926822675377	-513534.75209869706	-513556.9620047664	-1589.1341965509464	-1337.4658385497	-1310.10820545	-513525.1137690724	-513546.9121338482	-1421.8805287297	-513511.3733901039	-513532.28601267614	-513599.4190998273	-513622.2617356368	-513551.67650035914	-513573.70421993185	-2136.07278547	-513710.646125508	-513732.69576587237	-1855.2539740781062	-1552.4041112688135	-1549.7441592700002	-513647.1062098383	-1580.5391933935575	-1334.6917860809592	-1328.7467488152818	-1112.4800333	-1453.5585944552818
TS_B3	-512953.58999544143	-513200.8837794991	-513090.37832004623	-512924.16059866786	-513573.85107385385	-513599.2636917419	-513569.0980077002	-513594.4246081908	-1793.26481859	-1518.92953788	-513591.42848925164	-513615.65305612603	-1378.88081744	-513604.41089130525	-513624.7066931076	2224.9946003	2214.48896654	2203.06553725	1884.27197284	-513750.31673117855	-513770.62517886964	2150.9849426555065	1883.7795208114273	-513535.3705346674	-513557.58316740015	-1589.7854265182632	-1338.2679829649558	-1310.91869805	-513525.76653403114	-513547.56751648494	-1422.7380738949557	-513512.0714651704	-513532.98509004054	-513600.0720710856	-513622.91353442083	-513552.4412015273	-513574.46654535667	-2136.96146729	-513711.435522237	-513733.48439744086	-1856.0669154989507	-1553.3349725825858	-1550.67539912	-513647.9334677417	-1581.4886735534085	-1335.2870920375053	-1329.3274110174186	-1113.1767471	-1454.1956906874186
TS_B1	-511886.0052527926	-512130.71656997	-512020.74474660115	-511857.0922284048	-512505.2380966862	-512530.54554208886	-512500.55127088394	-512525.79526641674	-1771.76763539	-1497.17516321	-512522.4922146773	-512546.63849718496	-1360.1174308	-512535.5534640756	-512555.80313707597	2237.94064255	2227.51625958	2216.18087894	1898.12904778	-512680.55015158135	-512700.81183391536	2164.554542685224	1897.625568288506	-512466.67751213565	-512488.83858721785	-1570.074419342577	-1318.2513007962846	-1291.15936964	-512457.1151620584	-512478.8661737012	-1401.4908992262847	-512443.47655314516	-512464.3470770341	-512530.8942127613	-512553.6843128339	-512483.20375300257	-512505.1836098744	-2109.61011041	-512641.2694685049	-512663.2720776993	-1831.4827721860427	-1528.4710182239212	-1525.8123111	-512578.60419247666	-1556.0637831972915	-1316.9084901793076	-1310.98250124953	-1094.5567678500001	-1434.55538349953
TS_B11	-513955.5455148736	-514203.52964437933	-514092.6701649272	-513926.18432806263	-514577.2445811396	-514602.6989214872	-514572.5132424742	-514597.8867013189	-1795.40890722	-1520.83282991	-514595.00034181814	-514619.2817108261	-1380.76356928	-514608.34536842053	-514628.66057839396	2233.67507979	2223.1517575	2211.70996875	1893.0054850099998	-514754.6920195934	-514775.0196935311	2159.498120453683	1892.5173501104196	-514538.57822822133	-514560.8203717963	-1591.2256266839363	-1339.4378657627167	-1311.9823039	-514528.8427730038	-514550.6720507417	-1423.9728919527167	-514514.9574921811	-514535.8952900601	-514603.4890256768	-514626.3681112226	-514555.9732677674	-514578.03007997683	-2140.57072164	-514715.4544137859	-514737.5344955484	-1857.8031857113442	-1554.8292725024212	-1552.1918572799998	-514651.52442635334	-1583.412487152371	-1336.170377990601	-1330.1832603352166	-1113.79424897	-1455.0686274252164
TS_B24	-522528.57042331295	-522797.18005571165	-522681.8716771728	-522495.4994316149	-523158.51101468684	-523184.77656960435	-523153.8468868159	-523179.89500020485	-1986.8910975500003	-1712.69442915	-523179.65425747004	-523204.58485940436	-1547.4661796	-523192.6312679992	-523213.299806131	2110.4675	2099.5202	2087.6238	1764.1227614200002	-523346.40959807904	-523367.0938106051	2031.4744766033386	1763.9640825514675	-523121.8113370201	-523144.50821324694	-1768.5469908155314	-1517.20675557192	-1487.69067403	-523111.9341061808	-523134.2004086126	-1612.0313261619199	-523097.8792736135	-523119.153690857	-523190.30420946097	-523213.5965028063	-523143.0905303151	-523165.5105199554	-2376.06405359	-523310.59936636226	-523333.04761761316	-2076.076535585182	-1773.643185167484	-1771.0976767	-523239.566002394	-1807.6042328597493	-1501.9983315341292	-1495.5125819705434	-1279.4322624800002	-1631.3690649405435
TS_B23	-522528.3869588363	-522796.92666932574	-522681.56960087764	-522495.243228929	-523158.1431576085	-523184.43357138126	-523153.5844040047	-523179.6503027516	-1986.62680868	-1712.25788083	-523179.4329485653	-523204.3717136977	-1547.0324566	-523192.4276706039	-523213.11001229344	2110.6816954	2099.72623693	2087.8204817	1764.56135559	-523346.14604267373	-523366.84483939665	2031.741547570117	1764.4303483087635	-523121.58213931095	-523144.2932352521	-1768.3431982403447	-1516.8042654816657	-1487.30629131	-523111.7765549932	-523134.0568482524	-1611.6942884416658	-523097.8256687234	-523119.11873782723	-523190.1325881077	-523213.44158556644	-523142.9947575305	-523165.4294600792	-2375.79717264	-523310.36640106374	-523332.8297888863	-2075.866387118127	-1773.2393310196258	-1770.73398217	-523239.6542196154	-1807.4806097557155	-1501.7739019513028	-1495.334511654166	-1279.0720978699999	-1631.280909524166
TS_B22	-522528.53717276355	-522797.10801071004	-522681.7875854405	-522495.40711151593	-523158.3373614519	-523184.60174461664	-523153.7149309373	-523179.77327659645	-1986.74978782	-1712.2980828	-523179.64277936745	-523204.57989706995	-1547.04214253	-523192.5801265126	-523213.25449243514	2110.51711015	2099.58273593	2087.69988331	1764.44657332	-523346.3110473854	-523367.00131779537	2031.5654126816185	1764.326121462442	-523121.7796910533	-523144.4888979651	-1768.5410202947069	-1516.9192405020503	-1487.41549513	-523111.9302417698	-523134.20891239477	-1611.7660784420502	-523097.91629505175	-523119.2028868896	-523190.2422265901	-523213.54728752683	-523143.0727698843	-523165.50036976323	-2375.79390166	-523310.5344838562	-523332.99068145803	-2076.0356844739154	-1773.3494490604562	-1770.82953262	-523239.58862957486	-1807.3556928529113	-1501.991956937258	-1495.497936075168	-1279.14408583	-1631.399981485168
TS_B16	-514080.01602708356	-514331.51313615986	-514220.4336486912	-514049.52873345674	-514702.00164652755	-514727.576397592	-514697.23607164493	-514722.6635232584	-1837.8436635499997	-1563.34003554	-514720.23853162874	-514744.55536729255	-1417.49408901	-514733.0553937713	-514753.38274758856	2187.93172951	2177.36020297	2165.86796795	1846.2705895499998	-514880.4967645655	-514900.8381636488	2112.9748771119544	1845.8940849880255	-514664.1636964205	-514686.4337354575	-1631.760467574522	-1380.0584448001084	-1352.26792417	-514654.5746546791	-514676.4295859972	-1466.6745093001084	-514640.91248390503	-514661.85601502605	-514729.5205049322	-514752.41006471263	-514681.9404387433	-514704.00050673675	-2187.92236985	-514842.5952996176	-514864.6805172175	-1907.6345620077595	-1604.7566891144704	-1602.17341799	-514777.3272955236	-1634.1958682895768	-1374.8937671224558	-1368.8588767431158	-1152.4909638499998	-1495.929490623116
TS_B12	-513011.5429113282	-513260.58225994266	-513150.08701019874	-512981.5713278436	-513632.40995706426	-513657.87672984885	-513627.7412001596	-513653.08181077195	-1815.38578068	-1540.84202473	-513650.40992909274	-513674.6416425457	-1397.94641223	-513663.2716584078	-513683.5479913632	2201.82839279	2191.31282303	2179.88036755	1860.8560198100001	-513809.81862036657	-513830.1085736978	2127.4720053897354	1860.4349940248628	-513594.524014156	-513616.72839025187	-1611.0915363551826	-1359.3625205690073	-1331.81844667	-513584.9570505803	-513606.74814465747	-1444.7472129090072	-513571.3212117809	-513592.2126802286	-513659.3867115409	-513682.21615743486	-513611.84630913235	-513633.8528619855	-2159.93236233	-513771.5616451798	-513793.59262880683	-1882.172162245464	-1579.2380019611533	-1576.6370333099999	-513706.98377225455	-1607.986087359315	-1355.6210946293063	-1349.627550294733	-1133.23771291	-1475.3578330747332
TS_B13	-515090.47311743937	-515342.7273517467	-515231.0708916484	-515060.1766421808	-515712.67149932374	-515738.26866614464	-515707.8131388184	-515733.2924926343	-1837.9447127	-1563.49019667	-515730.7553532156	-515755.131635391	-1417.54929279	-515743.7994223043	-515764.17607383465	2197.38652806	2186.75471964	2175.19801996	1855.4761963800001	-515891.49856084207	-515911.88857642567	2122.1943575836067	1855.0677317494817	-515674.4929964352	-515696.80713183986	-1630.916631224761	-1379.266391093234	-1351.37720783	-515664.7904833036	-515686.6882567025	-1466.159031433234	-515650.9606717655	-515671.9484984939	-515740.1378145576	-515763.0748179467	-515692.41156472097	-515714.52189185115	-2192.4607907	-515853.23187469254	-515875.3665416616	-1906.6554352797136	-1603.8185812374418	-1601.23018995	-515788.0809408821	-1633.1799233949994	-1373.790883936616	-1367.8020358479857	-1151.48664436	-1495.2289948979858
TS_B14	-516158.2260300825	-516413.01884133625	-516300.7851073888	-516127.4061860373	-516781.4344810395	-516807.1656849213	-516776.48896101734	-516802.0660473732	-1859.5652416799999	-1585.10266926	-516799.9035843134	-516824.37020680145	-1436.18021894	-516812.81178390945	-516833.25125547533	2184.26603502	2173.55266126	2161.90748454	1841.72819611	-516961.4167006432	-516981.86730219785	2108.452444728726	1841.3346459555	-516743.39240308607	-516765.76968629233	-1650.8379783552075	-1399.1928365388053	-1371.05535562	-516733.67029894475	-516755.62958714867	-1487.3208196188052	-516719.81670954573	-516740.8608365522	-516809.51117580244	-516832.51425685507	-516761.77867366764	-516783.95005313895	-2219.66043429	-516923.53308987996	-516945.72727103095	-1931.3972391581706	-1628.558379619363	-1625.94919139	-516857.62503330613	-1658.5294550201604	-1392.3427310752902	-1386.3115574841743	-1169.98649867	-1515.0744634841744
TS_B21	-525675.1095045429	-525949.5003958227	-525832.5003283597	-525641.2093914935	-526307.2508533801	-526333.7154601484	-526302.2722550699	-526328.539116289	-2030.74279468	-1756.38124455	-526328.8446994553	-526354.0081828876	-1585.11366295	-526341.994024936	-526362.8030527278	2093.12902969	2082.03223354	2069.97604963	1745.45465059	-526497.7488625755	-526518.5762850506	2012.7719957271238	1745.440761632223	-526270.425706299	-526293.2882725354	-1808.0336709467108	-1556.4911329651436	-1526.40681748	-526260.3632786926	-526282.790179326	-1654.0346903051436	-526246.0495662071	-526267.461798568	-526340.0232351782	-526363.4717581591	-526292.7879223861	-526315.3513320605	-2435.33824571	-526462.3369540137	-526484.9314095456	-2124.9956763836653	-1822.389296657286	-1819.96198035	-526389.9024800928	-1857.5539502383142	-1538.4463717097801	-1531.8786974083234	-1315.57667928	-1670.7292778683236
TS_B10	-512887.55179652665	-513133.05158699764	-513022.7780962386	-512858.54572958336	-513507.9841483277	-513533.353929556	-513503.43552421115	-513528.73562334635	-1773.37122524	-1498.8948188	-513525.65080527257	-513549.84616781265	-1361.73549831	-513539.0220685804	-513559.30043279333	2247.12104623	2236.66132603	2225.28733521	1907.02563957	-513684.4686067608	-513704.76018873503	2173.543005585219	1906.4847308837227	-513469.18651478336	-513491.38334810577	-1570.8152724675836	-1319.126520282292	-1291.94081958	-513459.54191570566	-513481.3281343156	-1402.4933433422918	-513445.7854577431	-513466.6902154018	-513533.7136481008	-513556.5481998832	-513486.3191981498	-513508.33534661704	-2113.18411901	-513644.84381870157	-513666.88375783677	-1832.7886101244965	-1529.9073631624801	-1527.2307552299999	-513581.77317937923	-1557.9281931782634	-1317.0367264021677	-1311.089330809155	-1094.7709143499999	-1434.7465635491549
[truncated: 28 more columns]
